# Supplementary material for: 4-[(1E)-3-(2,6-Dichloro-3-fluoro­phen­yl)-3-oxoprop-1-en-1-yl]benzonitrile
Source: Acta Crystallogr Sect E Struct Rep Online. 2012 Apr 18;68(Pt 5):o1413. doi: 10.1107/S1600536812015589 (PMC3344538; doi:10.1107/S1600536812015589)
Supplement: Supplementary file 1 [file e-68-o1413-sup1.cif]

##############################################################################
#                                                                            #
# This CIF contains the data in a paper accepted for publication in          #
# Acta Crystallographica Section E. It conforms to the requirements of       #
# Notes for Authors for Acta Crystallographica Section E, and has been       #
# peer reviewed under the auspices of the IUCr Commission on Journals.       #
#                                                                            #
# Full details of the Crystallographic Information File format               #
# are given in the paper "The Crystallographic Information File (CIF):       #
# a New Standard Archive File for Crystallography" by S. R. Hall, F. H.      #
# Allen and I. D. Brown [Acta Cryst. (1991), A47, 655-685].                  #
#                                                                            #
# The current version of the core CIF dictionary is obtainable from          #
# ftp://ftp.iucr.org/pub/cif_core.dic.                                       #
#                                                                            #
# Software is freely available for graphical display of the structure(s)     #
# in this CIF. For information consult the CIF software page                 #
# http://www.iucr.org/resources/cif/software.                                #
#                                                                            #
# This file may be used for bona fide research purposes within the           #
# scientific community so long as proper attribution is given to the journal # 
# article from which it was obtained.                                        #
#                                                                            #
##############################################################################
data_I
_audit_creation_method     SHELXL-97
_chemical_name_systematic
;
4-[(1<i>E</i>)-3-(2,6-Dichloro-3-fluorophenyl)-3-oxoprop-1-en-1-yl]benzonitrile
;
_chemical_name_common
;
;
_chemical_formula_moiety     'C16 H8 Cl2 F N O'
_chemical_formula_sum     'C16 H8 Cl2 F N O'
_chemical_formula_iupac     'C16 H8 Cl2 F N O'
_chemical_formula_weight     320.13
_chemical_melting_point     ?
_chemical_melting_point_gt     414
_chemical_melting_point_lt     417
_symmetry_cell_setting     monoclinic
_symmetry_space_group_name_H-M     'P 21/c'
_symmetry_space_group_name_Hall     '-P 2ybc'
loop_
    _symmetry_equiv_pos_as_xyz
    'x, y, z'
    '-x, y+1/2, -z+1/2'
    '-x, -y, -z'
    'x, -y-1/2, z-1/2'
_cell_length_a     13.2751(3)
_cell_length_b     8.5002(2)
_cell_length_c     13.9854(3)
_cell_angle_alpha     90.00
_cell_angle_beta     116.7730(10)
_cell_angle_gamma     90.00
_cell_volume     1408.95(6)
_cell_formula_units_Z     4
_cell_measurement_reflns_used     7660
_cell_measurement_theta_min     2.90
_cell_measurement_theta_max     28.28
_cell_measurement_temperature     200(2)
_exptl_crystal_description     'platelet'
_exptl_crystal_colour     'green'
_exptl_crystal_size_max     0.55
_exptl_crystal_size_mid     0.32
_exptl_crystal_size_min     0.20
_exptl_crystal_density_diffrn     1.509
_exptl_crystal_density_meas     ?
_exptl_crystal_density_method     'not measured'
_exptl_crystal_F_000     648
_exptl_absorpt_coefficient_mu     0.468
_exptl_absorpt_correction_type     multi-scan
_exptl_absorpt_process_details     '(SADABS; Bruker, 2008)'
_exptl_absorpt_correction_T_min     0.7825
_exptl_absorpt_correction_T_max     0.9130
_exptl_special_details     ?
_diffrn_ambient_temperature     200(2)
_diffrn_radiation_type     MoK\a
_diffrn_radiation_wavelength     0.71073
_diffrn_radiation_source     'fine-focus sealed tube'
_diffrn_radiation_monochromator     graphite
_diffrn_measurement_device_type     'Bruker APEXII CCD'
_diffrn_measurement_device     ?
_diffrn_measurement_method     '\f and \w scans'
_diffrn_reflns_number     12885
_diffrn_reflns_av_R_equivalents     0.0134
_diffrn_reflns_av_sigmaI/netI     0.0128
_diffrn_reflns_theta_min     2.90
_diffrn_reflns_theta_max     28.31
_diffrn_reflns_theta_full     28.31
_diffrn_measured_fraction_theta_max     0.993
_diffrn_measured_fraction_theta_full     0.993
_diffrn_reflns_limit_h_min     -17
_diffrn_reflns_limit_h_max     17
_diffrn_reflns_limit_k_min     -8
_diffrn_reflns_limit_k_max     11
_diffrn_reflns_limit_l_min     -18
_diffrn_reflns_limit_l_max     18
_refine_special_details
;
;
_reflns_number_total     3480
_reflns_number_gt     2904
_reflns_threshold_expression     I>2sigma(I)
_refine_ls_structure_factor_coef     Fsqd
_refine_ls_matrix_type     full
_refine_ls_R_factor_all     0.0472
_refine_ls_R_factor_gt     0.0374
_refine_ls_wR_factor_gt     0.0895
_refine_ls_wR_factor_ref     0.0975
_refine_ls_goodness_of_fit_ref     1.047
_refine_ls_restrained_S_all     1.047
_refine_ls_number_reflns     3480
_refine_ls_number_parameters     200
_refine_ls_number_restraints     0
_refine_ls_hydrogen_treatment     constr
_refine_ls_weighting_scheme     calc
_refine_ls_weighting_details
         'calc w=1/[\s^2^(Fo^2^)+(0.0358P)^2^+0.6287P] where P=(Fo^2^+2Fc^2^)/3'
_atom_sites_solution_hydrogens     geom
_atom_sites_solution_primary     direct
_atom_sites_solution_secondary     difmap
_refine_ls_shift/su_max     0.000
_refine_ls_shift/su_mean     0.000
_refine_diff_density_max     0.413
_refine_diff_density_min     -0.431
_refine_ls_extinction_method     none
_refine_ls_extinction_coef     ?
_refine_ls_abs_structure_Flack     ?
loop_
    _atom_type_symbol
    _atom_type_description
    _atom_type_scat_dispersion_real
    _atom_type_scat_dispersion_imag
    _atom_type_scat_source
    'C' 'C' 0.0033 0.0016
                         'International Tables Vol C Tables 4.2.6.8 and 6.1.1.4'
    'H' 'H' 0.0000 0.0000
                         'International Tables Vol C Tables 4.2.6.8 and 6.1.1.4'
    'Cl' 'Cl' 0.1484 0.1585
                         'International Tables Vol C Tables 4.2.6.8 and 6.1.1.4'
    'F' 'F' 0.0171 0.0103
                         'International Tables Vol C Tables 4.2.6.8 and 6.1.1.4'
    'N' 'N' 0.0061 0.0033
                         'International Tables Vol C Tables 4.2.6.8 and 6.1.1.4'
    'O' 'O' 0.0106 0.0060
                         'International Tables Vol C Tables 4.2.6.8 and 6.1.1.4'
_computing_data_collection     'APEX2 (Bruker, 2010)'
_computing_cell_refinement     'SAINT (Bruker, 2010)'
_computing_data_reduction     'SAINT (Bruker, 2010)'
_computing_structure_solution     'SHELXS97 (Sheldrick, 2008)'
_computing_structure_refinement     'SHELXL97 (Sheldrick, 2008)'
_computing_molecular_graphics
             'ORTEP-3 (Farrugia, 1997) and Mercury (Macrae <i>et al.</i>, 2008)'
_computing_publication_material
                            'SHELXL97 (Sheldrick, 2008) and PLATON (Spek, 2009)'
loop_
    _atom_site_type_symbol
    _atom_site_label
    _atom_site_fract_x
    _atom_site_fract_y
    _atom_site_fract_z
    _atom_site_U_iso_or_equiv
    _atom_site_adp_type
    _atom_site_calc_flag
    _atom_site_refinement_flags
    _atom_site_occupancy
    _atom_site_symmetry_multiplicity
    _atom_site_disorder_assembly
    _atom_site_disorder_group
    Cl Cl1 0.32198(4) 0.25664(5) 0.03764(4) 0.05826(14) Uani d . 1 1 . .
    Cl Cl2 0.43426(5) 0.87196(6) 0.08058(4) 0.06998(17) Uani d . 1 1 . .
    O O1 0.23229(11) 0.62352(16) -0.09939(9) 0.0582(3) Uani d . 1 1 . .
    N N1 -0.11644(13) 0.5937(3) 0.40221(14) 0.0785(6) Uani d . 1 1 . .
    C C1 0.21695(12) 0.57997(17) 0.14653(12) 0.0392(3) Uani d . 1 1 . .
    H H1 0.2927 0.5473 0.1891 0.047 Uiso calc R 1 1 . .
    C C2 0.18838(14) 0.6169(2) 0.04481(13) 0.0460(4) Uani d . 1 1 . .
    H H2 0.1140 0.6544 0.0017 0.055 Uiso calc R 1 1 . .
    C C3 0.26474(14) 0.60326(19) -0.00432(12) 0.0435(3) Uani d . 1 1 . .
    C C4 -0.06074(13) 0.5902(2) 0.35969(14) 0.0525(4) Uani d . 1 1 . .
    C C11 0.14352(12) 0.58457(17) 0.19935(11) 0.0370(3) Uani d . 1 1 . .
    C C12 0.03215(13) 0.6397(2) 0.14813(13) 0.0487(4) Uani d . 1 1 . .
    H H12 0.0022 0.6771 0.0765 0.058 Uiso calc R 1 1 . .
    C C13 -0.03410(13) 0.6403(2) 0.20037(13) 0.0489(4) Uani d . 1 1 . .
    H H13 -0.1097 0.6771 0.1647 0.059 Uiso calc R 1 1 . .
    C C14 0.00933(12) 0.58722(18) 0.30543(12) 0.0408(3) Uani d . 1 1 . .
    C C15 0.11978(12) 0.5340(2) 0.35809(12) 0.0440(3) Uani d . 1 1 . .
    H H15 0.1498 0.4984 0.4301 0.053 Uiso calc R 1 1 . .
    C C16 0.18571(12) 0.53320(19) 0.30467(12) 0.0407(3) Uani d . 1 1 . .
    H H16 0.2614 0.4968 0.3407 0.049 Uiso calc R 1 1 . .
    C C21 0.38739(13) 0.56076(18) 0.06658(11) 0.0394(3) Uani d . 1 1 . .
    C C22 0.42114(12) 0.40474(19) 0.08897(11) 0.0404(3) Uani d . 1 1 A .
    C C24 0.61343(14) 0.4808(3) 0.19589(13) 0.0538(4) Uani d . 1 1 A .
    H H24 0.6899 0.4539 0.2409 0.065 Uiso calc R 1 1 . .
    C C26 0.47029(15) 0.6754(2) 0.10883(13) 0.0467(4) Uani d . 1 1 A .
    C C23 0.53293(14) 0.3657(2) 0.15222(13) 0.0474(4) Uani d . 1 1 . .
    H H23 0.5542 0.2582 0.1656 0.057 Uiso calc PR 0.470(3) 1 A 1
    F F1B 0.6550(2) 0.7502(4) 0.2076(2) 0.0847(11) Uani d P 0.470(3) 1 A 1
    C C25 0.58158(15) 0.6354(2) 0.17347(14) 0.0545(4) Uani d . 1 1 . .
    H H25 0.6367 0.7160 0.2027 0.065 Uiso calc PR 0.530(3) 1 A 2
    F F1A 0.56085(16) 0.2148(3) 0.16948(16) 0.0610(7) Uani d P 0.530(3) 1 A 2
loop_
    _atom_site_aniso_label
    _atom_site_aniso_U_11
    _atom_site_aniso_U_22
    _atom_site_aniso_U_33
    _atom_site_aniso_U_12
    _atom_site_aniso_U_13
    _atom_site_aniso_U_23
    Cl1 0.0520(2) 0.0417(2) 0.0616(3) -0.00337(17) 0.00832(19) 0.00136(18)
    Cl2 0.1033(4) 0.0436(2) 0.0648(3) -0.0126(2) 0.0394(3) -0.0003(2)
    O1 0.0635(7) 0.0718(9) 0.0403(6) 0.0168(6) 0.0242(6) 0.0145(6)
    N1 0.0455(8) 0.1321(18) 0.0629(10) 0.0129(10) 0.0288(8) -0.0008(11)
    C1 0.0376(7) 0.0386(7) 0.0407(7) 0.0002(6) 0.0171(6) 0.0005(6)
    C2 0.0444(8) 0.0502(9) 0.0432(8) 0.0089(7) 0.0195(7) 0.0076(7)
    C3 0.0508(8) 0.0405(8) 0.0406(8) 0.0047(7) 0.0217(7) 0.0052(6)
    C4 0.0361(7) 0.0725(12) 0.0473(9) 0.0051(8) 0.0172(7) -0.0027(8)
    C11 0.0355(7) 0.0349(7) 0.0389(7) -0.0007(6) 0.0153(6) -0.0010(6)
    C12 0.0397(8) 0.0596(10) 0.0418(8) 0.0076(7) 0.0139(6) 0.0099(7)
    C13 0.0336(7) 0.0586(10) 0.0497(9) 0.0088(7) 0.0146(6) 0.0058(7)
    C14 0.0346(7) 0.0428(8) 0.0451(8) -0.0006(6) 0.0182(6) -0.0052(6)
    C15 0.0392(7) 0.0525(9) 0.0404(7) 0.0054(6) 0.0179(6) 0.0025(7)
    C16 0.0332(7) 0.0465(8) 0.0401(7) 0.0059(6) 0.0147(6) 0.0024(6)
    C21 0.0461(8) 0.0440(8) 0.0327(7) 0.0000(6) 0.0219(6) 0.0015(6)
    C22 0.0405(7) 0.0443(8) 0.0348(7) -0.0011(6) 0.0155(6) -0.0012(6)
    C24 0.0390(8) 0.0831(13) 0.0393(8) -0.0030(8) 0.0176(7) -0.0014(8)
    C26 0.0603(9) 0.0472(9) 0.0411(8) -0.0065(7) 0.0303(7) -0.0005(7)
    C23 0.0464(8) 0.0571(10) 0.0389(7) 0.0080(7) 0.0193(7) 0.0015(7)
    F1B 0.0738(17) 0.107(2) 0.0622(16) -0.0519(16) 0.0211(13) -0.0060(14)
    C25 0.0535(9) 0.0717(12) 0.0433(8) -0.0211(9) 0.0260(8) -0.0071(8)
    F1A 0.0529(11) 0.0588(13) 0.0594(12) 0.0184(9) 0.0147(9) 0.0096(9)
_geom_special_details
;
;
loop_
    _geom_bond_atom_site_label_1
    _geom_bond_atom_site_label_2
    _geom_bond_site_symmetry_2
    _geom_bond_distance
    _geom_bond_publ_flag
    Cl1 C22 . 1.7267(16) ?
    Cl2 C26 . 1.7338(18) ?
    O1 C3 . 1.2112(18) ?
    N1 C4 . 1.139(2) ?
    C1 C2 . 1.334(2) ?
    C1 C11 . 1.465(2) ?
    C1 H1 . 0.9500 ?
    C2 C3 . 1.463(2) ?
    C2 H2 . 0.9500 ?
    C3 C21 . 1.520(2) ?
    C4 C14 . 1.441(2) ?
    C11 C16 . 1.390(2) ?
    C11 C12 . 1.402(2) ?
    C12 C13 . 1.373(2) ?
    C12 H12 . 0.9500 ?
    C13 C14 . 1.390(2) ?
    C13 H13 . 0.9500 ?
    C14 C15 . 1.387(2) ?
    C15 C16 . 1.383(2) ?
    C15 H15 . 0.9500 ?
    C16 H16 . 0.9500 ?
    C21 C26 . 1.387(2) ?
    C21 C22 . 1.390(2) ?
    C22 C23 . 1.383(2) ?
    C24 C23 . 1.373(3) ?
    C24 C25 . 1.373(3) ?
    C24 H24 . 0.9500 ?
    C26 C25 . 1.383(3) ?
    C23 F1A . 1.327(3) ?
    C23 H23 . 0.9500 ?
    F1B C25 . 1.308(3) ?
    C25 H25 . 0.9500 ?
loop_
    _geom_angle_atom_site_label_1
    _geom_angle_atom_site_label_2
    _geom_angle_atom_site_label_3
    _geom_angle_site_symmetry_1
    _geom_angle_site_symmetry_3
    _geom_angle
    _geom_angle_publ_flag
    C2 C1 C11 . . 126.67(14) ?
    C2 C1 H1 . . 116.7 ?
    C11 C1 H1 . . 116.7 ?
    C1 C2 C3 . . 123.90(14) ?
    C1 C2 H2 . . 118.1 ?
    C3 C2 H2 . . 118.1 ?
    O1 C3 C2 . . 121.68(15) ?
    O1 C3 C21 . . 119.79(14) ?
    C2 C3 C21 . . 118.53(13) ?
    N1 C4 C14 . . 179.4(2) ?
    C16 C11 C12 . . 118.39(14) ?
    C16 C11 C1 . . 118.96(13) ?
    C12 C11 C1 . . 122.65(13) ?
    C13 C12 C11 . . 120.68(15) ?
    C13 C12 H12 . . 119.7 ?
    C11 C12 H12 . . 119.7 ?
    C12 C13 C14 . . 120.06(14) ?
    C12 C13 H13 . . 120.0 ?
    C14 C13 H13 . . 120.0 ?
    C15 C14 C13 . . 120.21(14) ?
    C15 C14 C4 . . 120.30(14) ?
    C13 C14 C4 . . 119.48(14) ?
    C16 C15 C14 . . 119.30(14) ?
    C16 C15 H15 . . 120.4 ?
    C14 C15 H15 . . 120.4 ?
    C15 C16 C11 . . 121.34(13) ?
    C15 C16 H16 . . 119.3 ?
    C11 C16 H16 . . 119.3 ?
    C26 C21 C22 . . 117.46(14) ?
    C26 C21 C3 . . 121.47(15) ?
    C22 C21 C3 . . 121.05(14) ?
    C23 C22 C21 . . 121.15(15) ?
    C23 C22 Cl1 . . 119.24(13) ?
    C21 C22 Cl1 . . 119.61(11) ?
    C23 C24 C25 . . 118.87(16) ?
    C23 C24 H24 . . 120.6 ?
    C25 C24 H24 . . 120.6 ?
    C25 C26 C21 . . 120.98(17) ?
    C25 C26 Cl2 . . 119.32(14) ?
    C21 C26 Cl2 . . 119.70(13) ?
    F1A C23 C24 . . 120.69(17) ?
    F1A C23 C22 . . 118.67(17) ?
    C24 C23 C22 . . 120.64(17) ?
    F1A C23 H23 . . 1.0 ?
    C24 C23 H23 . . 119.7 ?
    C22 C23 H23 . . 119.7 ?
    F1B C25 C24 . . 121.9(2) ?
    F1B C25 C26 . . 117.1(2) ?
    C24 C25 C26 . . 120.87(16) ?
    F1B C25 H25 . . 3.7 ?
    C24 C25 H25 . . 119.6 ?
    C26 C25 H25 . . 119.6 ?
loop_
    _geom_torsion_atom_site_label_1
    _geom_torsion_atom_site_label_2
    _geom_torsion_atom_site_label_3
    _geom_torsion_atom_site_label_4
    _geom_torsion_site_symmetry_1
    _geom_torsion_site_symmetry_2
    _geom_torsion_site_symmetry_3
    _geom_torsion_site_symmetry_4
    _geom_torsion
    _geom_torsion_publ_flag
    C11 C1 C2 C3 . . . . -177.25(15) ?
    C1 C2 C3 O1 . . . . 172.76(17) ?
    C1 C2 C3 C21 . . . . -6.6(2) ?
    C2 C1 C11 C16 . . . . 176.31(16) ?
    C2 C1 C11 C12 . . . . -4.1(3) ?
    C16 C11 C12 C13 . . . . -1.1(2) ?
    C1 C11 C12 C13 . . . . 179.29(16) ?
    C11 C12 C13 C14 . . . . 0.6(3) ?
    C12 C13 C14 C15 . . . . 0.2(3) ?
    C12 C13 C14 C4 . . . . 179.32(17) ?
    N1 C4 C14 C15 . . . .  14E1(2)
                                  ?
    N1 C4 C14 C13 . . . .  -4E1(2)
                                  ?
    C13 C14 C15 C16 . . . . -0.5(2) ?
    C4 C14 C15 C16 . . . . -179.57(16) ?
    C14 C15 C16 C11 . . . . 0.0(2) ?
    C12 C11 C16 C15 . . . . 0.8(2) ?
    C1 C11 C16 C15 . . . . -179.54(14) ?
    O1 C3 C21 C26 . . . . 84.6(2) ?
    C2 C3 C21 C26 . . . . -96.08(18) ?
    O1 C3 C21 C22 . . . . -93.55(19) ?
    C2 C3 C21 C22 . . . . 85.81(19) ?
    C26 C21 C22 C23 . . . . 0.9(2) ?
    C3 C21 C22 C23 . . . . 179.07(13) ?
    C26 C21 C22 Cl1 . . . . -179.43(11) ?
    C3 C21 C22 Cl1 . . . . -1.24(19) ?
    C22 C21 C26 C25 . . . . -2.0(2) ?
    C3 C21 C26 C25 . . . . 179.84(14) ?
    C22 C21 C26 Cl2 . . . . 178.12(11) ?
    C3 C21 C26 Cl2 . . . . -0.07(19) ?
    C25 C24 C23 F1A . . . . 178.08(18) ?
    C25 C24 C23 C22 . . . . -1.7(2) ?
    C21 C22 C23 F1A . . . . -178.81(16) ?
    Cl1 C22 C23 F1A . . . . 1.5(2) ?
    C21 C22 C23 C24 . . . . 0.9(2) ?
    Cl1 C22 C23 C24 . . . . -178.75(12) ?
    C23 C24 C25 F1B . . . . -176.2(2) ?
    C23 C24 C25 C26 . . . . 0.6(2) ?
    C21 C26 C25 F1B . . . . 178.18(19) ?
    Cl2 C26 C25 F1B . . . . -1.9(2) ?
    C21 C26 C25 C24 . . . . 1.3(2) ?
    Cl2 C26 C25 C24 . . . . -178.81(13) ?
loop_
    _geom_hbond_atom_site_label_D
    _geom_hbond_atom_site_label_H
    _geom_hbond_atom_site_label_A
    _geom_hbond_site_symmetry_A
    _geom_hbond_distance_DH
    _geom_hbond_distance_HA
    _geom_hbond_distance_DA
    _geom_hbond_angle_DHA
    C1 H1 F1A 2_655 0.95 2.50 3.130(2) 123.7
_iucr_refine_instructions_details
;
TITL ba507_s in P2(1)/c
CELL  0.71073   13.2751    8.5002   13.9854    90.000   116.773    90.000
ZERR  4           0.0003    0.0002    0.0003     0.000     0.001     0.000
LATT   1
SYMM             - X ,    0.50000 + Y ,    0.50000 - Z
SFAC  C  H Cl  F  N  O
UNIT 64 32 8 4 4 4
ACTA
BOND $H
CONF
HTAB
TEMP -73
OMIT      1   0   0
OMIT     -2   1   5
OMIT      5   2   1
EQIV $1 1-x,1/2+y,1/2-z
HTAB C1 F1A_$1
L.S. 10
FMAP 2
PLAN -5
SIZE 0.198 0.318 0.551
WGHT    0.035800    0.628700
FVAR       0.31998   0.52988
CL1   3    0.321978    0.256641    0.037644    11.00000    0.05197    0.04171 =
         0.06159    0.00136    0.00832   -0.00337
CL2   3    0.434259    0.871956    0.080585    11.00000    0.10325    0.04359 =
         0.06480   -0.00035    0.03935   -0.01262
O1    6    0.232292    0.623518   -0.099392    11.00000    0.06353    0.07178 =
         0.04033    0.01452    0.02424    0.01676
N1    5   -0.116441    0.593728    0.402207    11.00000    0.04546    0.13208 =
         0.06291   -0.00075    0.02879    0.01292
C1    1    0.216949    0.579971    0.146531    11.00000    0.03765    0.03856 =
         0.04069    0.00053    0.01714    0.00018
AFIX  43
H1    2    0.292665    0.547323    0.189062    11.00000   -1.20000
AFIX   0
C2    1    0.188379    0.616935    0.044809    11.00000    0.04437    0.05017 =
         0.04320    0.00764    0.01946    0.00890
AFIX  43
H2    2    0.114037    0.654359    0.001723    11.00000   -1.20000
AFIX   0
C3    1    0.264744    0.603256   -0.004323    11.00000    0.05082    0.04047 =
         0.04056    0.00516    0.02170    0.00472
C4    1   -0.060740    0.590151    0.359688    11.00000    0.03610    0.07248 =
         0.04726   -0.00273    0.01721    0.00510
C11   1    0.143523    0.584574    0.199347    11.00000    0.03548    0.03490 =
         0.03892   -0.00095    0.01534   -0.00071
C12   1    0.032152    0.639718    0.148133    11.00000    0.03974    0.05964 =
         0.04176    0.00986    0.01389    0.00757
AFIX  43
H12   2    0.002184    0.677053    0.076546    11.00000   -1.20000
AFIX   0
C13   1   -0.034100    0.640336    0.200372    11.00000    0.03361    0.05858 =
         0.04970    0.00576    0.01457    0.00877
AFIX  43
H13   2   -0.109689    0.677101    0.164665    11.00000   -1.20000
AFIX   0
C14   1    0.009333    0.587223    0.305428    11.00000    0.03463    0.04285 =
         0.04513   -0.00525    0.01816   -0.00063
C15   1    0.119778    0.533980    0.358092    11.00000    0.03921    0.05252 =
         0.04037    0.00250    0.01793    0.00542
AFIX  43
H15   2    0.149824    0.498430    0.430092    11.00000   -1.20000
AFIX   0
C16   1    0.185705    0.533196    0.304667    11.00000    0.03321    0.04652 =
         0.04015    0.00241    0.01466    0.00585
AFIX  43
H16   2    0.261363    0.496790    0.340715    11.00000   -1.20000
AFIX   0
C21   1    0.387388    0.560756    0.066583    11.00000    0.04611    0.04400 =
         0.03268    0.00150    0.02190    0.00003
C22   1    0.421137    0.404737    0.088971    11.00000    0.04054    0.04432 =
         0.03477   -0.00121    0.01553   -0.00112
C24   1    0.613429    0.480791    0.195887    11.00000    0.03903    0.08307 =
         0.03930   -0.00144    0.01757   -0.00305
AFIX  43
H24   2    0.689871    0.453922    0.240857    11.00000   -1.20000
AFIX   0
C26   1    0.470292    0.675400    0.108833    11.00000    0.06031    0.04719 =
         0.04107   -0.00052    0.03027   -0.00652
C23   1    0.532931    0.365691    0.152217    11.00000    0.04642    0.05713 =
         0.03892    0.00149    0.01933    0.00799
PART 1
AFIX  43
H23   2    0.554224    0.258171    0.165569   -21.00000   -1.20000
AFIX   0
F1B   4    0.654980    0.750168    0.207641   -21.00000    0.07382    0.10738 =
         0.06223   -0.00601    0.02110   -0.05189
PART 0
C25   1    0.581584    0.635399    0.173469    11.00000    0.05347    0.07172 =
         0.04326   -0.00713    0.02603   -0.02105
PART  2
AFIX  43
H25   2    0.636729    0.715966    0.202743    21.00000   -1.20000
AFIX   0
F1A   4    0.560848    0.214807    0.169484    21.00000    0.05293    0.05877 =
         0.05942    0.00955    0.01470    0.01845
PART 0
HKLF 4
REM  ba507_s in P2(1)/c
REM R1 =  0.0374 for   2904 Fo > 4sig(Fo)  and  0.0472 for all   3480 data
REM    200 parameters refined using      0 restraints
END
WGHT      0.0358      0.6287
REM Highest difference peak  0.413,  deepest hole -0.431,  1-sigma level  0.038
Q1    1   0.4906  0.8902  0.1296  11.00000  0.05    0.41
Q2    1   0.4464  0.8147  0.0473  11.00000  0.05    0.27
Q3    1   0.3326  0.5824  0.0425  11.00000  0.05    0.27
Q4    1   0.4020  0.4851  0.0875  11.00000  0.05    0.26
Q5    1   0.5196  0.6596  0.1598  11.00000  0.05    0.25
;
data_global
_journal_date_recd_electronic     2012-04-04
_journal_date_accepted     2012-04-10
_journal_name_full     'Acta Crystallographica, Section E'
_journal_year     2012
_journal_volume     68
_journal_issue      5
_journal_page_first     o1413
_journal_page_last     o1413
_journal_paper_category     QO
_journal_paper_doi     10.1107/S1600536812015589
_journal_coeditor_code     CV5282
_publ_contact_author_name     'Dr Richard Betz'
_publ_contact_author_address
;
Department of Chemistry
Nelson Mandela Metropolitan University
Summerstrand Campus (South)
University Way
Summerstrand
PO Box 77000
Port Elizabeth 6031
South Africa
;
_publ_contact_author_email     'richard.betz@webmail.co.za'
_publ_contact_author_fax     '+27-41-504-4236'
_publ_contact_author_phone     '+27-41-504-4285'
_publ_section_title
;
4-[(1<i>E</i>)-3-(2,6-Dichloro-3-fluorophenyl)-3-oxoprop-1-en-1-yl]benzonitrile
;
loop_
    _publ_author_name
    _publ_author_address
    'Praveen, Aletti S.'
;
University of Mysore
Department of Studies in Chemistry
Manasagangotri
Mysore 570 006
India
;
    'Yathirajan, Hemmige S.'
;
University of Mysore
Department of Studies in Chemistry
Manasagangotri
Mysore 570 006
India
;
    'Narayana, Badiadka'
;
Mangalore University
Department of Studies in Chemistry
Mangalagangotri 574 199
India
;
    'Gerber, Thomas'
;
Nelson Mandela Metropolitan University
Summerstrand Campus
Department of Chemistry
University Way
Summerstrand
PO Box 77000
Port Elizabeth 6031
South Africa
;
    'Hosten, Eric'
;
Nelson Mandela Metropolitan University
Summerstrand Campus
Department of Chemistry
University Way
Summerstrand
PO Box 77000
Port Elizabeth 6031
South Africa
;
    'Betz, Richard'
;
Nelson Mandela Metropolitan University
Summerstrand Campus
Department of Chemistry
University Way
Summerstrand
PO Box 77000
Port Elizabeth 6031
South Africa
;
