# Supplementary material for: 4-[(1E)-3-(2,6-Dichloro-3-fluoro­phen­yl)-3-oxoprop-1-en-1-yl]benzonitrile
Source: Acta Crystallogr Sect E Struct Rep Online. 2012 Apr 18;68(Pt 5):o1413. doi: 10.1107/S1600536812015589 (PMC3344538; doi:10.1107/S1600536812015589)
Supplement: Supplementary file 3 [file e-68-o1413-Isup3.hkl]

# 
# h,k,l, Fc-squared, Fo-squared, sigma(Fo-squared) and status flag 
# 
data_I
_shelx_title ' ba507_s in P2(1)/c' 
_shelx_refln_list_code          4 
_shelx_F_calc_maximum       98.39 
_exptl_crystal_F_000       648.00 
_reflns_d_resolution_high  0.7493 
 
loop_ 
 _symmetry_equiv_pos_as_xyz 
 'x, y, z' 
 '-x, y+1/2, -z+1/2' 
 '-x, -y, -z' 
 'x, -y-1/2, z-1/2' 
 
_cell_length_a    13.2751 
_cell_length_b     8.5002 
_cell_length_c    13.9854 
_cell_angle_alpha  90.000 
_cell_angle_beta  116.773 
_cell_angle_gamma  90.000 
 
_shelx_F_squared_multiplier     1.000 
 
loop_ 
 _refln_index_h 
 _refln_index_k 
 _refln_index_l 
 _refln_F_squared_calc 
 _refln_F_squared_meas 
 _refln_F_squared_sigma 
 _refln_observed_status 
   2   0   0     2323.99     2408.03     16.28 o 
   3   0   0        0.95        0.72      0.29 o 
   4   0   0      152.67      147.68      1.30 o 
   5   0   0     1704.95     1843.70     12.40 o 
   6   0   0       46.22       35.59      0.84 o 
   7   0   0     1022.35     1147.33     10.37 o 
   8   0   0      622.10      611.74      5.96 o 
   9   0   0     1105.90     1103.50     10.22 o 
  10   0   0        1.31        0.56      0.79 o 
  11   0   0      291.61      294.23      8.69 o 
  12   0   0        9.71        5.92      1.10 o 
  13   0   0       19.80       13.55      1.33 o 
  14   0   0      110.59      112.26      2.78 o 
  15   0   0       27.60       34.87      3.13 o 
   1   1   0      253.47      254.05      1.62 o 
   2   1   0      902.55      895.40      4.59 o 
   3   1   0       38.99       32.56      0.43 o 
   5   1   0     5846.35     5852.20     29.41 o 
   6   1   0       37.93       42.78      0.66 o 
   7   1   0      132.49      112.12      1.17 o 
   8   1   0        8.33        7.68      0.47 o 
   9   1   0      427.44      401.77      3.06 o 
  10   1   0      315.50      299.58      2.99 o 
  11   1   0       69.76       54.90      1.35 o 
  12   1   0       67.14       74.97      1.54 o 
  13   1   0       64.03       68.39      1.63 o 
  14   1   0       21.93       21.14      1.33 o 
  15   1   0       14.37       14.97      1.29 o 
   0   2   0      242.60      265.58      2.15 o 
   1   2   0     5169.99     5268.89     45.74 o 
   2   2   0       59.24       43.44      0.59 o 
   3   2   0     3603.18     3573.89     19.22 o 
   4   2   0      491.30      541.74      5.71 o 
   5   2   0     2222.64     2298.49     13.35 o 
   6   2   0     1106.92     1103.61      6.43 o 
   7   2   0        9.45       11.38      0.47 o 
   8   2   0     1128.45     1131.18      7.32 o 
   9   2   0      640.39      657.81      4.90 o 
  10   2   0      142.75      137.95      1.69 o 
  11   2   0       70.00       55.06      1.34 o 
  12   2   0      100.96       95.01      2.05 o 
  13   2   0        2.13        1.69      0.96 o 
  14   2   0       22.52       22.81      1.36 o 
  15   2   0        4.11        3.99      1.14 o 
   2   3   0     1598.38     1535.06      9.07 o 
   3   3   0     1487.36     1628.22      9.39 o 
   4   3   0        1.06        1.17      0.24 o 
   5   3   0      662.18      731.35      4.74 o 
   6   3   0        5.48        5.75      0.41 o 
   7   3   0      648.90      639.63      4.31 o 
   8   3   0      163.30      177.95      1.47 o 
   9   3   0        5.47        1.85      0.45 o 
  10   3   0      164.06      151.59      1.68 o 
  11   3   0       35.87       32.43      1.46 o 
  12   3   0       25.98       29.11      1.58 o 
  13   3   0       65.99       68.28      1.92 o 
  14   3   0       14.23       14.24      1.26 o 
  15   3   0        6.68        6.83      1.24 o 
   0   4   0     4917.48     5349.29     41.05 o 
   1   4   0       82.84       77.33      0.85 o 
   2   4   0     3490.42     3588.65     20.96 o 
   3   4   0     2381.14     2434.97     15.57 o 
   4   4   0     1985.35     2153.66     13.34 o 
   5   4   0     1858.61     1845.28     11.41 o 
   6   4   0     1975.78     1843.74     11.48 o 
   7   4   0      351.42      321.97      2.45 o 
   8   4   0       19.26       17.01      0.75 o 
   9   4   0        8.25        4.95      0.63 o 
  10   4   0       85.44       77.92      1.69 o 
  11   4   0       10.61        8.47      0.99 o 
  12   4   0       32.54       22.88      1.35 o 
  13   4   0       39.33       39.49      1.73 o 
  14   4   0       42.87       45.62      1.83 o 
   1   5   0      545.14      503.12      3.02 o 
   2   5   0     1432.47     1414.20      8.92 o 
   3   5   0        3.83        5.14      0.56 o 
   4   5   0      251.73      260.94      2.25 o 
   5   5   0      105.88      114.63      1.27 o 
   6   5   0      490.82      480.72      3.36 o 
   7   5   0      910.43      876.84      6.17 o 
   8   5   0      402.95      383.55      3.56 o 
   9   5   0        4.90        6.28      0.67 o 
  10   5   0       54.05       59.04      1.60 o 
  11   5   0       85.16       82.43      1.90 o 
  12   5   0       26.58       19.01      1.22 o 
  13   5   0       32.49       36.84      1.75 o 
  14   5   0        1.00       -1.00      1.00 o 
   0   6   0     1747.14     1858.21     14.20 o 
   1   6   0        1.94        3.87      0.94 o 
   2   6   0      775.56      757.88      5.57 o 
   3   6   0      653.36      614.95      5.73 o 
   4   6   0      159.47      142.10      1.47 o 
   5   6   0        5.67        3.62      0.37 o 
   6   6   0      101.45       96.70      1.03 o 
   7   6   0        6.84        6.32      0.53 o 
   8   6   0       53.85       52.07      1.54 o 
   9   6   0      111.88      116.44      3.18 o 
  10   6   0       11.04       11.01      0.96 o 
  11   6   0      125.53      131.75      3.20 o 
  12   6   0       65.37       77.72      2.02 o 
  13   6   0        8.91        6.42      1.10 o 
   1   7   0      126.14      113.96      3.38 o 
   2   7   0      140.99      126.03      1.43 o 
   3   7   0       48.33       36.56      0.85 o 
   4   7   0      548.42      564.43      4.32 o 
   5   7   0      356.91      357.34      3.29 o 
   6   7   0       12.80       15.73      1.17 o 
   7   7   0      126.40      124.35      1.80 o 
   8   7   0       63.97       62.76      1.62 o 
   9   7   0       31.35       24.09      1.76 o 
  10   7   0        8.94        7.93      1.10 o 
  11   7   0        3.69        2.64      1.10 o 
  12   7   0       32.83       31.21      2.02 o 
   0   8   0     1067.31     1104.78     12.32 o 
   1   8   0      300.73      292.18      2.68 o 
   2   8   0        1.45        1.37      0.59 o 
   3   8   0      130.02      121.66      2.02 o 
   4   8   0        0.22        9.08      1.37 o 
   5   8   0        2.72        3.22      1.27 o 
   6   8   0        0.63        0.71      0.60 o 
   7   8   0       35.74       32.42      2.69 o 
   8   8   0      227.34      222.19      5.47 o 
   9   8   0       62.09       60.75      3.32 o 
  10   8   0        4.42        0.78      1.86 o 
  11   8   0       18.29       18.85      2.44 o 
   1   9   0       42.95       45.95      1.42 o 
   2   9   0        9.48        8.55      1.37 o 
   3   9   0      136.79      124.33      3.42 o 
   4   9   0      255.49      259.11      5.37 o 
   5   9   0      136.32      135.66      3.91 o 
   6   9   0        0.62        0.59      1.56 o 
   7   9   0       28.81       25.49      2.54 o 
   8   9   0        2.51        3.61      1.66 o 
   9   9   0        2.69        1.66      1.76 o 
   0  10   0       41.53       43.17      2.25 o 
   1  10   0       32.94       30.02      4.30 o 
   2  10   0        0.62        1.56      1.37 o 
   3  10   0       52.25       63.29      2.93 o 
   4  10   0        4.85        5.96      1.56 o 
   5  10   0       37.70       39.26      2.73 o 
   6  10   0       53.76       57.53      3.22 o 
   7  10   0        9.43        6.74      1.76 o 
   1  11   0       70.37       74.52      2.83 o 
   2  11   0       29.88       36.63      2.54 o 
   3  11   0        0.01        2.64      1.56 o 
 -16   1   1        8.36        9.00      1.55 o 
 -15   1   1       11.15        7.16      1.13 o 
 -14   1   1        7.83        8.13      1.07 o 
 -13   1   1       20.40       21.33      1.11 o 
 -12   1   1       37.92       34.16      1.21 o 
 -11   1   1        1.64       -0.63      0.63 o 
 -10   1   1       38.65       34.22      1.06 o 
  -9   1   1      129.43      130.80      1.44 o 
  -8   1   1      149.52      156.12      1.48 o 
  -7   1   1       25.88       18.55      0.59 o 
  -6   1   1        3.69       10.07      0.39 o 
  -5   1   1        0.61        2.44      0.23 o 
  -4   1   1      270.22      246.50      1.38 o 
  -3   1   1      683.51      645.31      3.54 o 
  -2   1   1      110.92       97.47      0.65 o 
  -1   1   1      159.74      179.73      1.25 o 
   0   1   1     2527.26     2503.85     16.17 o 
   1   1   1     2736.50     2850.79     14.45 o 
   2   1   1     9680.67     9648.94    158.32 o 
   3   1   1     1948.29     1939.76     10.57 o 
   4   1   1     1847.78     1956.99      9.48 o 
   5   1   1     3013.42     3337.92     18.47 o 
   6   1   1        0.32        2.02      0.33 o 
   7   1   1      529.18      520.78      3.63 o 
   8   1   1       15.46       11.12      0.55 o 
   9   1   1      146.27      125.88      1.55 o 
  10   1   1        0.93       -0.59      0.59 o 
  11   1   1       61.43       56.18      1.35 o 
  12   1   1       33.81       31.26      1.24 o 
  13   1   1        6.98        8.02      1.11 o 
  14   1   1        4.71        6.92      1.12 o 
  15   1   1        8.53        8.35      1.55 o 
 -15   2   1       19.16       16.72      1.31 o 
 -14   2   1        6.58        4.17      1.05 o 
 -13   2   1       30.83       29.73      1.54 o 
 -12   2   1        1.76        0.71      0.67 o 
 -11   2   1      386.55      362.35      4.96 o 
 -10   2   1      401.36      391.63      3.25 o 
  -9   2   1      590.13      571.40      4.33 o 
  -8   2   1      427.71      429.37      2.84 o 
  -7   2   1      202.40      223.73      1.75 o 
  -6   2   1        0.16       -0.28      0.28 o 
  -5   2   1      231.97      283.10      1.83 o 
  -4   2   1      825.82      837.08     11.96 o 
  -3   2   1     5700.34     5659.06     34.30 o 
  -2   2   1     1972.73     1966.44     13.44 o 
  -1   2   1     2446.34     2449.80     18.75 o 
   2   2   1     8895.66     8922.55     54.80 o 
   3   2   1     1658.68     1567.27     15.40 o 
   4   2   1      413.91      398.31      2.30 o 
   6   2   1     1553.77     1701.16      9.25 o 
   7   2   1       12.29        9.94      0.44 o 
   8   2   1       64.88       67.71      1.06 o 
   9   2   1      201.64      191.35      1.95 o 
  10   2   1      135.11      118.13      1.74 o 
  11   2   1       24.17       25.60      1.19 o 
  12   2   1      126.36      114.58      2.26 o 
  13   2   1       15.79       11.87      1.16 o 
  14   2   1        3.90        0.23      1.03 o 
  15   2   1        2.58        3.55      1.92 o 
 -15   3   1        3.99        4.47      1.16 o 
 -14   3   1        1.91        0.09      0.98 o 
 -13   3   1       22.47       17.15      1.15 o 
 -12   3   1       25.35       22.27      2.14 o 
 -11   3   1        0.88       -0.10      0.81 o 
 -10   3   1       31.02       26.07      0.89 o 
  -9   3   1        6.61        3.65      0.46 o 
  -8   3   1       46.05       42.31      1.79 o 
  -7   3   1       92.06       99.97      1.20 o 
  -6   3   1      593.99      645.07      4.59 o 
  -5   3   1      524.17      534.44      3.81 o 
  -4   3   1     1572.63     1699.27     10.34 o 
  -3   3   1      247.55      270.60      2.06 o 
  -2   3   1     1446.67     1500.09      8.80 o 
  -1   3   1       37.90       30.41      0.82 o 
   0   3   1     1274.13     1283.22      7.00 o 
   1   3   1     3669.83     3676.73     20.98 o 
   2   3   1       37.48       40.92      0.61 o 
   3   3   1        3.63        5.28      0.36 o 
   4   3   1       69.89       94.97      0.97 o 
   5   3   1        1.78        0.63      0.32 o 
   6   3   1       47.61       45.08      0.76 o 
   7   3   1       27.25       24.13      0.77 o 
   8   3   1       11.68       13.71      0.65 o 
   9   3   1        9.88        6.48      0.53 o 
  10   3   1       48.91       43.81      1.28 o 
  11   3   1       15.93       15.17      1.09 o 
  12   3   1        8.43        4.70      0.99 o 
  13   3   1        3.89        3.23      1.05 o 
  14   3   1       43.83       59.40      1.98 o 
 -15   4   1       52.06       70.78      2.15 o 
 -14   4   1        1.10       -0.33      1.07 o 
 -13   4   1       36.53       35.37      1.78 o 
 -12   4   1        4.92        2.63      0.93 o 
 -11   4   1        0.19       -0.79      0.79 o 
 -10   4   1       16.34       12.10      0.77 o 
  -9   4   1        8.05        4.32      0.72 o 
  -8   4   1       72.10       69.21      1.22 o 
  -7   4   1        2.04        4.73      0.46 o 
  -6   4   1       24.83       23.07      0.82 o 
  -5   4   1       17.86       19.24      0.59 o 
  -4   4   1      175.92      186.79      1.90 o 
  -3   4   1       81.15       79.67      1.10 o 
  -2   4   1      184.07      188.96      1.30 o 
  -1   4   1       85.12      104.35      0.74 o 
   0   4   1      532.75      578.47      3.22 o 
   1   4   1     3244.51     3504.45     18.78 o 
   2   4   1      426.85      462.48      4.37 o 
   3   4   1      168.87      161.53      1.20 o 
   4   4   1        9.94       11.94      0.89 o 
   5   4   1        0.01        3.18      0.53 o 
   6   4   1      160.11      164.13      1.41 o 
   7   4   1       25.68       18.82      0.90 o 
   8   4   1       59.80       44.42      0.96 o 
   9   4   1        1.98        3.16      0.63 o 
  10   4   1       14.59       17.27      0.98 o 
  11   4   1        0.64       -0.11      1.18 o 
  12   4   1       24.85       20.25      1.26 o 
  13   4   1        0.14       -0.18      0.99 o 
  14   4   1       22.16       25.18      2.41 o 
 -14   5   1       13.83       15.61      1.29 o 
 -13   5   1        6.75        4.92      1.10 o 
 -12   5   1        7.04        5.34      1.00 o 
 -11   5   1       28.36       24.07      1.34 o 
 -10   5   1        5.48        1.19      0.69 o 
  -9   5   1        2.28       -1.05      1.73 o 
  -8   5   1      174.44      144.93      1.73 o 
  -7   5   1       71.78       68.03      1.05 o 
  -6   5   1       30.87       28.00      0.69 o 
  -5   5   1       20.67       20.78      0.53 o 
  -4   5   1      220.09      206.90      1.82 o 
  -3   5   1      730.51      767.18      5.02 o 
  -2   5   1      498.92      476.12      3.19 o 
  -1   5   1        4.96        5.17      0.38 o 
   0   5   1       61.38       79.16      1.30 o 
   1   5   1      195.08      161.39      1.21 o 
   2   5   1      948.50      900.54      4.83 o 
   3   5   1        0.03        0.65      0.32 o 
   4   5   1        9.74       12.72      0.64 o 
   5   5   1      768.09      793.99      5.30 o 
   6   5   1      164.00      158.59      1.39 o 
   7   5   1        0.90        2.14      0.49 o 
   8   5   1        2.37        1.10      0.60 o 
   9   5   1       41.40       29.02      1.15 o 
  10   5   1       11.43        7.79      0.96 o 
  11   5   1        2.40        1.47      0.93 o 
  12   5   1        2.46       -0.16      0.97 o 
  13   5   1       19.29       17.04      1.25 o 
 -13   6   1       11.22        9.17      1.14 o 
 -12   6   1        0.24       -0.87      0.87 o 
 -11   6   1       75.27       63.42      1.72 o 
 -10   6   1       10.02        6.21      0.87 o 
  -9   6   1      163.24      150.27      2.21 o 
  -8   6   1      154.74      154.40      2.14 o 
  -7   6   1      110.78      102.62      1.58 o 
  -6   6   1       29.54       24.92      0.76 o 
  -5   6   1       77.46       73.58      1.25 o 
  -4   6   1      338.57      321.29      2.95 o 
  -3   6   1     2648.19     2642.49     17.89 o 
  -2   6   1      625.31      608.98      4.54 o 
  -1   6   1       72.38       62.98      1.60 o 
   0   6   1      343.33      337.59      2.38 o 
   1   6   1      935.39      968.63      5.69 o 
   2   6   1      602.94      607.77      3.97 o 
   3   6   1       30.49       26.79      2.09 o 
   4   6   1      261.23      238.96      2.07 o 
   5   6   1       51.02       44.59      0.64 o 
   6   6   1       47.74       42.58      0.75 o 
   7   6   1        1.47        2.09      0.50 o 
   8   6   1        1.23        0.37      0.72 o 
   9   6   1       27.83       24.92      1.41 o 
  10   6   1        0.02       -0.84      0.84 o 
  11   6   1        0.63       -0.90      0.90 o 
  12   6   1        0.30        0.16      0.99 o 
 -12   7   1        0.04       -1.47      1.66 o 
 -11   7   1        2.21        3.60      1.06 o 
 -10   7   1       46.20       37.38      3.03 o 
  -9   7   1       39.76       45.36      2.22 o 
  -8   7   1       17.40       21.12      1.11 o 
  -7   7   1       53.51       56.02      1.05 o 
  -6   7   1       48.71       51.51      0.93 o 
  -5   7   1       99.45       92.23      1.95 o 
  -4   7   1      597.97      603.64      6.05 o 
  -3   7   1      149.08      143.27      1.74 o 
  -2   7   1      185.54      171.32      2.37 o 
  -1   7   1        8.18        4.81      0.33 o 
   0   7   1      146.60      136.69      1.22 o 
   1   7   1      999.22      989.25      6.27 o 
   2   7   1       72.11       61.14      0.83 o 
   3   7   1      142.08      122.46      1.25 o 
   4   7   1       66.07       63.45      0.92 o 
   5   7   1       57.78       54.21      1.44 o 
   6   7   1        0.13       -0.52      0.52 o 
   7   7   1       19.59       17.99      1.04 o 
   8   7   1       45.40       41.30      1.59 o 
   9   7   1        1.03        2.28      0.96 o 
  10   7   1       17.92       19.23      2.10 o 
  11   7   1        6.53        3.93      1.20 o 
 -11   8   1        0.19        4.30      1.95 o 
 -10   8   1        0.93       -1.37      1.66 o 
  -9   8   1        2.04       -0.59      1.47 o 
  -8   8   1       22.73       22.17      2.54 o 
  -7   8   1       19.95       23.15      2.34 o 
  -6   8   1        0.01        0.29      1.27 o 
  -5   8   1        1.14        0.08      0.86 o 
  -4   8   1       33.57       30.29      2.20 o 
  -3   8   1        8.81        7.59      1.05 o 
  -2   8   1      108.28      103.75      2.40 o 
  -1   8   1        5.72        4.27      1.04 o 
   0   8   1        5.83        3.48      2.10 o 
   1   8   1       11.96       10.51      1.23 o 
   2   8   1      191.29      173.29      1.91 o 
   3   8   1       19.07       14.34      0.99 o 
   4   8   1        5.50        6.85      0.56 o 
   5   8   1        2.51        2.43      1.03 o 
   6   8   1        1.61        0.77      0.74 o 
   7   8   1        4.38        2.54      0.83 o 
   8   8   1        5.00        3.95      0.94 o 
   9   8   1       18.72       16.90      2.05 o 
  10   8   1       20.21       20.61      2.34 o 
  -9   9   1        0.10       -0.20      1.66 o 
  -8   9   1        0.93        0.29      1.56 o 
  -7   9   1        0.38       -1.56      1.56 o 
  -6   9   1       12.58        9.96      1.76 o 
  -5   9   1       50.66       50.40      2.64 o 
  -4   9   1       43.32       35.16      2.54 o 
  -3   9   1        0.08       -0.98      1.27 o 
  -2   9   1      115.44      117.38      2.34 o 
  -1   9   1        8.28        8.42      0.75 o 
   0   9   1        0.72        0.52      1.17 o 
   1   9   1       70.43       67.18      1.73 o 
   2   9   1      164.53      161.36      4.65 o 
   3   9   1       26.04       19.04      2.00 o 
   4   9   1        0.03       -1.03      1.03 o 
   5   9   1        5.83        5.47      1.56 o 
   6   9   1       33.26       31.25      2.54 o 
   7   9   1        4.04        2.73      1.66 o 
   8   9   1        6.07        8.69      1.86 o 
   9   9   1        0.61        0.88      1.76 o 
  -7  10   1        0.83        0.39      1.66 o 
  -6  10   1       18.95       16.02      2.05 o 
  -5  10   1        1.64        1.66      1.56 o 
  -4  10   1       27.43       26.57      2.54 o 
  -3  10   1       86.69       87.61      3.22 o 
  -2  10   1       89.98       99.82      3.13 o 
  -1  10   1      134.79      144.92      3.52 o 
   0  10   1       64.49       69.46      1.80 o 
   1  10   1        5.63        5.76      1.37 o 
   2  10   1       24.52       25.59      2.15 o 
   3  10   1       38.07       41.90      2.64 o 
   4  10   1        2.52        2.83      1.56 o 
   5  10   1        5.30        5.08      1.66 o 
   6  10   1       20.94       16.80      2.05 o 
  -4  11   1       20.69       23.73      2.73 o 
  -3  11   1       15.22       17.48      1.86 o 
  -2  11   1        2.93        3.32      1.47 o 
   1  11   1       39.02       39.26      2.54 o 
   2  11   1       16.79       21.98      2.34 o 
   3  11   1       92.48      106.36      3.71 o 
 -16   0   2       27.28       32.33      3.13 o 
 -15   0   2        8.82        6.84      1.95 o 
 -14   0   2      107.30      108.55      2.64 o 
 -13   0   2       29.75       27.77      1.62 o 
 -12   0   2        6.62        5.68      1.03 o 
 -11   0   2      125.92      116.47      3.37 o 
 -10   0   2      238.73      221.57      2.85 o 
  -9   0   2        6.44        4.97      0.76 o 
  -8   0   2      324.31      354.42      4.38 o 
  -7   0   2      680.13      667.89      7.35 o 
  -6   0   2      707.04      705.24      6.22 o 
  -5   0   2      920.40      931.99      6.90 o 
  -4   0   2       11.32        9.81      0.42 o 
  -3   0   2     4657.65     4688.94     34.26 o 
  -1   0   2     1331.10     1298.24      9.73 o 
   0   0   2      540.33      524.51      5.53 o 
   2   0   2     1974.32     2058.08     14.46 o 
   3   0   2     1264.90     1283.70      8.82 o 
   4   0   2       69.02       55.68      0.83 o 
   5   0   2     1307.18     1342.91     10.56 o 
   6   0   2        3.75        2.15      0.47 o 
   7   0   2      235.51      274.22      3.12 o 
   8   0   2      410.09      405.75      4.33 o 
   9   0   2      608.31      638.39      7.56 o 
  10   0   2       23.93       21.37      1.95 o 
  11   0   2        3.21        5.60      1.56 o 
  12   0   2      244.46      238.80      6.69 o 
  13   0   2       10.00        5.66      1.24 o 
  14   0   2        8.75       10.16      2.15 o 
 -16   1   2        4.02        2.19      1.35 o 
 -15   1   2       37.79       42.95      1.82 o 
 -14   1   2       20.74       18.94      1.23 o 
 -13   1   2        0.05       -0.13      0.68 o 
 -12   1   2      302.84      308.55      3.12 o 
 -11   1   2       16.18       11.30      0.81 o 
 -10   1   2      147.53      140.22      1.93 o 
  -9   1   2      435.22      413.73      3.30 o 
  -8   1   2      124.03      116.92      1.32 o 
  -7   1   2      978.71      948.06      5.97 o 
  -6   1   2      638.56      609.32      3.83 o 
  -5   1   2        0.02       -0.22      0.22 o 
  -4   1   2     1911.97     1916.46     10.13 o 
  -3   1   2      694.47      697.70      3.66 o 
  -2   1   2     1086.33     1161.69      6.58 o 
  -1   1   2       41.36       52.22      0.45 o 
   0   1   2       69.73       60.04      0.42 o 
   1   1   2      595.91      620.57      2.88 o 
   2   1   2     2391.98     2362.58     11.74 o 
   3   1   2        0.11        0.09      0.23 o 
   4   1   2      945.58      894.00      4.72 o 
   5   1   2     3119.88     3213.77     17.57 o 
   6   1   2      304.54      311.44      2.22 o 
   7   1   2      264.09      267.07      2.04 o 
   8   1   2       90.97       80.79      1.15 o 
   9   1   2        1.82       -0.52      0.52 o 
  10   1   2      238.62      222.94      2.51 o 
  11   1   2        8.97        5.13      0.75 o 
  12   1   2       13.77       17.04      1.33 o 
  13   1   2       72.17       83.58      2.12 o 
  14   1   2        0.03       -0.08      1.05 o 
 -16   2   2       29.36       33.14      1.80 o 
 -15   2   2        1.89        2.67      1.07 o 
 -14   2   2       56.40       49.77      1.72 o 
 -13   2   2      230.14      224.63      5.46 o 
 -12   2   2       12.50        8.14      0.78 o 
 -11   2   2        2.56       -0.31      0.65 o 
 -10   2   2       98.25       96.18      1.74 o 
  -9   2   2       70.80       75.15      1.17 o 
  -8   2   2      380.17      376.95      2.69 o 
  -7   2   2      218.02      242.19      1.84 o 
  -6   2   2      602.62      589.44      3.49 o 
  -5   2   2     1428.69     1387.53      7.27 o 
  -4   2   2      222.08      221.80      1.34 o 
  -3   2   2       77.18       73.50      0.66 o 
  -2   2   2     1044.19     1063.24      6.56 o 
  -1   2   2      244.16      239.93      1.28 o 
   0   2   2     2748.22     2762.57     12.57 o 
   1   2   2       76.21       72.60      0.46 o 
   2   2   2     1043.34     1029.04      4.95 o 
   3   2   2     1306.79     1235.46      5.94 o 
   4   2   2      438.00      425.58      2.52 o 
   5   2   2        0.04       -0.28      0.28 o 
   6   2   2     1172.75     1218.40      6.75 o 
   7   2   2      130.65       99.62      1.15 o 
   8   2   2       78.45       81.47      1.25 o 
   9   2   2       75.74       61.18      1.16 o 
  10   2   2       34.51       26.23      1.32 o 
  11   2   2      190.85      179.04      2.76 o 
  12   2   2       18.77       14.79      1.16 o 
  13   2   2        2.19       -0.88      0.98 o 
  14   2   2       18.79       16.11      1.31 o 
 -16   3   2       27.81       36.95      2.34 o 
 -15   3   2       22.67       22.28      1.44 o 
 -14   3   2        0.71       -0.54      0.97 o 
 -13   3   2       23.39       29.68      1.57 o 
 -12   3   2       22.36       25.27      1.48 o 
 -11   3   2        2.52        0.80      0.79 o 
 -10   3   2       51.02       47.45      1.44 o 
  -9   3   2      340.88      332.82      2.65 o 
  -8   3   2      436.28      419.96      3.30 o 
  -7   3   2        3.56        1.79      0.40 o 
  -6   3   2      145.97      140.48      1.37 o 
  -5   3   2        5.86        5.97      0.33 o 
  -4   3   2      483.44      514.48      3.27 o 
  -3   3   2      358.54      376.08      2.44 o 
  -2   3   2     1698.44     1668.89      8.87 o 
  -1   3   2     7275.49     7211.39     44.04 o 
   0   3   2      265.14      252.17      1.55 o 
   1   3   2       30.97       33.14      0.44 o 
   2   3   2     2929.52     3106.88     15.84 o 
   3   3   2       11.25        5.50      0.29 o 
   4   3   2      126.65      123.54      0.92 o 
   5   3   2      482.32      542.06      3.54 o 
   6   3   2        0.15        0.29      0.29 o 
   7   3   2      459.15      428.45      3.11 o 
   8   3   2      338.97      325.60      2.57 o 
   9   3   2      123.86      126.94      1.52 o 
  10   3   2       34.16       47.24      1.56 o 
  11   3   2      156.50      155.02      2.53 o 
  12   3   2        9.91        8.17      1.05 o 
  13   3   2       53.65       55.98      2.03 o 
  14   3   2        7.61        8.46      1.23 o 
 -15   4   2        5.94        5.56      1.12 o 
 -14   4   2        0.02       -0.35      0.97 o 
 -13   4   2      232.00      236.01      3.79 o 
 -12   4   2       73.40       78.83      1.95 o 
 -11   4   2      267.51      259.56      3.25 o 
 -10   4   2        0.10       -0.70      0.70 o 
  -9   4   2      194.70      184.44      2.06 o 
  -8   4   2      249.10      228.55      2.11 o 
  -7   4   2        3.72        5.06      0.56 o 
  -6   4   2     1525.80     1537.46     10.32 o 
  -5   4   2     1324.79     1284.83      8.61 o 
  -4   4   2     1465.38     1499.83     10.31 o 
  -3   4   2      132.71      134.02      1.14 o 
  -2   4   2        9.07        5.25      0.22 o 
  -1   4   2       13.08       12.50      0.60 o 
   0   4   2       81.79       87.79      1.01 o 
   1   4   2     1210.27     1253.87      6.65 o 
   2   4   2       86.00      111.23      0.94 o 
   3   4   2     6784.93     6742.63     39.13 o 
   4   4   2      786.36      734.54      4.89 o 
   5   4   2      186.73      171.58      1.56 o 
   6   4   2      650.42      666.14      4.23 o 
   7   4   2       27.38       22.89      0.79 o 
   8   4   2        6.67        5.41      0.60 o 
   9   4   2       16.61       13.08      0.79 o 
  10   4   2        0.01       -0.82      0.82 o 
  11   4   2      204.18      199.60      3.35 o 
  12   4   2       92.75       92.08      2.21 o 
  13   4   2        0.13        0.61      1.07 o 
 -14   5   2        7.05        3.82      1.07 o 
 -13   5   2      167.06      172.45      2.81 o 
 -12   5   2        1.66        2.05      0.95 o 
 -11   5   2        0.94       -0.28      0.83 o 
 -10   5   2      230.98      238.07      3.79 o 
  -9   5   2      398.05      395.24      4.16 o 
  -8   5   2      401.01      404.96      3.50 o 
  -7   5   2        4.79        4.19      0.42 o 
  -6   5   2      197.93      195.86      1.70 o 
  -5   5   2        0.20       -0.05      0.28 o 
  -4   5   2       41.69       26.77      0.70 o 
  -3   5   2        2.50        1.85      0.33 o 
  -2   5   2     1737.53     1745.91      9.13 o 
  -1   5   2     2388.26     2412.85     13.91 o 
   0   5   2     2147.90     2197.94     13.53 o 
   1   5   2     1105.71     1034.41      9.79 o 
   2   5   2      152.35      164.18      1.22 o 
   3   5   2       94.41       89.60      0.93 o 
   4   5   2        7.59        7.51      0.47 o 
   5   5   2        0.60        0.45      0.39 o 
   6   5   2       24.51       30.51      0.79 o 
   7   5   2     1061.73     1096.85      7.92 o 
   8   5   2      253.78      248.77      2.44 o 
   9   5   2        4.72        5.18      0.86 o 
  10   5   2      182.39      182.25      2.73 o 
  11   5   2       18.66       24.22      1.49 o 
  12   5   2        0.11       -0.97      0.97 o 
  13   5   2        8.25       11.28      1.22 o 
 -14   6   2      124.81      144.56      2.70 o 
 -13   6   2       11.49        9.31      1.09 o 
 -12   6   2        8.92        7.84      0.96 o 
 -11   6   2       52.45       50.69      1.60 o 
 -10   6   2      124.98      118.25      2.56 o 
  -9   6   2       67.49       63.19      1.51 o 
  -8   6   2       82.15       80.47      2.32 o 
  -7   6   2       31.96       25.29      0.68 o 
  -6   6   2       27.13       26.25      1.19 o 
  -5   6   2      306.95      313.23      2.95 o 
  -4   6   2        3.10        3.36      0.90 o 
  -3   6   2      618.35      606.61      4.40 o 
  -2   6   2      233.98      226.08      2.12 o 
  -1   6   2      113.56      116.03      0.98 o 
   0   6   2      424.98      421.56      2.87 o 
   1   6   2     1494.11     1460.67      9.08 o 
   2   6   2      214.12      212.29      1.51 o 
   3   6   2      205.51      205.94      1.64 o 
   4   6   2       61.18       60.51      0.99 o 
   5   6   2        0.20        0.29      0.48 o 
   6   6   2        7.33        7.40      0.48 o 
   7   6   2        0.89       -0.63      0.63 o 
   8   6   2      121.72      107.94      1.74 o 
   9   6   2       50.03       49.73      2.48 o 
  10   6   2        4.49        2.55      0.89 o 
  11   6   2       10.53       11.66      1.12 o 
  12   6   2       55.73       54.13      1.89 o 
 -13   7   2        3.46        4.38      1.66 o 
 -12   7   2       96.32       98.57      2.58 o 
 -11   7   2        6.55        7.02      1.10 o 
 -10   7   2      132.51      130.16      2.14 o 
  -9   7   2       10.06        9.11      0.95 o 
  -8   7   2       17.01       11.89      0.72 o 
  -7   7   2      193.08      202.54      2.08 o 
  -6   7   2      155.61      161.67      1.93 o 
  -5   7   2        1.40        0.62      0.48 o 
  -4   7   2       76.60       74.77      2.43 o 
  -3   7   2      145.86      146.54      2.04 o 
  -2   7   2       89.20       92.94      0.94 o 
  -1   7   2       24.26       24.33      0.74 o 
   0   7   2        9.28        8.86      0.88 o 
   1   7   2        2.52        3.20      0.40 o 
   2   7   2       80.27       75.33      0.98 o 
   3   7   2      146.25      131.13      1.38 o 
   4   7   2      580.37      583.61     10.35 o 
   5   7   2      346.00      328.24      4.87 o 
   6   7   2       11.25       10.07      1.17 o 
   7   7   2       26.12       25.23      1.25 o 
   8   7   2       40.33       38.80      1.64 o 
   9   7   2        3.94        4.37      1.08 o 
  10   7   2       69.03       67.48      2.21 o 
  11   7   2        8.27        5.19      1.29 o 
 -11   8   2       35.38       46.78      3.22 o 
 -10   8   2       42.82       42.68      3.03 o 
  -9   8   2        4.76        3.32      1.76 o 
  -8   8   2       62.39       56.94      2.93 o 
  -7   8   2      164.55      159.49      4.30 o 
  -6   8   2        0.51        1.66      1.37 o 
  -5   8   2       32.21       25.98      2.15 o 
  -4   8   2        2.21        1.33      0.75 o 
  -3   8   2      100.60      105.13      2.68 o 
  -2   8   2      327.55      329.61      3.47 o 
  -1   8   2       18.51       13.59      0.78 o 
   0   8   2      384.51      379.11      3.43 o 
   1   8   2       79.44       82.07      1.71 o 
   2   8   2        5.50        0.43      0.52 o 
   3   8   2        2.98        1.99      0.59 o 
   4   8   2        1.66       -0.22      1.56 o 
   5   8   2       27.11       26.09      2.05 o 
   6   8   2      134.64      133.08      5.71 o 
   7   8   2       14.57        9.80      1.05 o 
   8   8   2      103.82      118.63      2.49 o 
   9   8   2      150.97      169.84      3.19 o 
  10   8   2       16.89       14.75      2.25 o 
 -10   9   2       16.80       14.06      2.15 o 
  -9   9   2       19.79       15.72      2.05 o 
  -8   9   2       75.59       80.48      3.42 o 
  -7   9   2      126.48      126.28      4.00 o 
  -6   9   2       65.06       58.70      2.93 o 
  -5   9   2        0.87        1.47      1.47 o 
  -4   9   2      249.38      259.99      5.57 o 
  -3   9   2       22.63       22.08      1.42 o 
  -2   9   2      106.26       98.33      2.64 o 
  -1   9   2        9.04        9.56      0.79 o 
   0   9   2        0.01       -0.06      0.59 o 
   1   9   2       59.32       61.37      1.50 o 
   2   9   2      440.38      453.17      4.63 o 
   3   9   2       98.41       90.60      1.67 o 
   4   9   2       60.89       63.73      2.22 o 
   5   9   2      202.55      204.02      3.75 o 
   6   9   2       33.40       37.31      2.64 o 
   7   9   2        3.55        4.59      1.76 o 
   8   9   2        0.26        0.00      1.66 o 
  -8  10   2       14.69       11.92      2.05 o 
  -7  10   2        9.12        8.79      1.86 o 
  -6  10   2       32.09       43.95      2.73 o 
  -5  10   2       25.74       29.98      2.54 o 
  -4  10   2        0.78        0.88      1.37 o 
  -3  10   2       21.31       21.29      2.34 o 
  -2  10   2       40.85       38.58      2.54 o 
  -1  10   2        7.58        6.13      0.93 o 
   0  10   2       29.46       28.87      1.52 o 
   1  10   2       16.20       15.33      1.56 o 
   2  10   2       14.18        5.86      1.47 o 
   3  10   2       52.01       53.91      2.73 o 
   4  10   2       56.53       59.38      3.03 o 
   5  10   2       10.07        5.96      1.76 o 
   6  10   2       36.98       37.89      2.93 o 
  -4  11   2       18.51       19.44      2.05 o 
  -3  11   2       36.09       35.45      2.73 o 
  -2  11   2       13.06       14.65      1.76 o 
   1  11   2       16.51       14.36      1.66 o 
   2  11   2       10.32       12.40      1.76 o 
 -16   1   3      146.89      171.79      2.96 o 
 -15   1   3       22.22       27.14      1.63 o 
 -14   1   3        4.86        4.34      1.01 o 
 -13   1   3       12.60        8.73      0.79 o 
 -12   1   3        7.29        6.23      0.78 o 
 -11   1   3      855.20      869.62      6.97 o 
 -10   1   3        4.47        0.34      0.59 o 
  -9   1   3       12.94       19.85      0.78 o 
  -8   1   3       92.57      105.55      1.37 o 
  -7   1   3        7.13        1.05      0.38 o 
  -6   1   3     1104.54     1190.88      7.16 o 
  -5   1   3     1738.37     1743.95      9.15 o 
  -4   1   3      121.06      101.41      0.84 o 
  -3   1   3        5.55        9.78      0.40 o 
  -2   1   3     3183.44     3337.31     20.62 o 
  -1   1   3     1563.17     1557.97      8.99 o 
   0   1   3       12.62       14.38      0.31 o 
   1   1   3     2787.30     2827.77     13.96 o 
   2   1   3       47.81       71.75      0.67 o 
   3   1   3        6.60        8.44      0.30 o 
   4   1   3      139.74      100.22      0.90 o 
   5   1   3        1.06       -0.29      0.29 o 
   6   1   3      164.30      175.00      1.51 o 
   7   1   3       17.60       12.56      0.54 o 
   8   1   3       69.77       59.53      1.17 o 
   9   1   3        2.92        1.62      0.64 o 
  10   1   3       56.84       55.44      1.39 o 
  11   1   3       18.32       13.31      0.90 o 
  12   1   3       37.34       38.42      1.71 o 
  13   1   3       51.31       54.24      2.56 o 
  14   1   3        0.08       -0.22      1.41 o 
 -16   2   3        2.41        3.45      1.12 o 
 -15   2   3       43.73       46.76      1.81 o 
 -14   2   3       18.70       13.53      1.16 o 
 -13   2   3       50.39       50.82      1.69 o 
 -12   2   3      925.92      908.35      7.32 o 
 -11   2   3       76.60       63.17      1.41 o 
 -10   2   3      138.30      145.17      1.80 o 
  -9   2   3       23.89       25.97      0.83 o 
  -8   2   3        1.92        2.67      0.75 o 
  -7   2   3      569.48      593.32      3.88 o 
  -6   2   3      790.42      749.47      4.61 o 
  -5   2   3      795.24      748.74      4.23 o 
  -4   2   3      340.82      371.78      2.21 o 
  -3   2   3       42.60       37.63      0.75 o 
  -2   2   3        7.88        3.04      0.19 o 
  -1   2   3     2341.50     2324.30     11.81 o 
   0   2   3     2295.40     2251.61     10.36 o 
   1   2   3     2235.02     2163.25     10.06 o 
   2   2   3      718.92      806.93      3.79 o 
   3   2   3        1.85        3.06      0.24 o 
   4   2   3      532.52      530.70      3.12 o 
   5   2   3      563.49      560.38      3.33 o 
   6   2   3      267.72      247.40      1.91 o 
   7   2   3      785.46      816.50      5.78 o 
   8   2   3      524.48      482.27      3.57 o 
   9   2   3      338.65      313.35      2.82 o 
  10   2   3       58.24       48.38      1.35 o 
  11   2   3        9.98        7.26      1.00 o 
  12   2   3       27.06       18.07      1.22 o 
  13   2   3       22.22       22.43      1.74 o 
  14   2   3       26.82       39.41      2.89 o 
 -16   3   3        8.40       10.18      1.24 o 
 -15   3   3       12.73        9.61      1.12 o 
 -14   3   3        1.01        1.83      1.00 o 
 -13   3   3      140.41      151.51      2.54 o 
 -12   3   3       18.60       18.04      1.14 o 
 -11   3   3       93.87       82.55      1.80 o 
 -10   3   3        5.66        3.66      0.54 o 
  -9   3   3       20.70       20.20      0.71 o 
  -8   3   3       15.36       13.28      0.62 o 
  -7   3   3      491.25      511.94      3.79 o 
  -6   3   3       32.76       23.25      0.73 o 
  -5   3   3      230.26      209.52      1.73 o 
  -4   3   3      103.60      101.89      0.90 o 
  -3   3   3       61.40       59.09      0.65 o 
  -2   3   3       26.84       29.71      0.50 o 
  -1   3   3      987.87      980.02      4.62 o 
   0   3   3     1044.91     1082.48      5.12 o 
   1   3   3       27.91       27.29      0.41 o 
   2   3   3     1767.72     1890.14     10.18 o 
   3   3   3      714.16      795.14      4.40 o 
   4   3   3      647.19      623.96      3.57 o 
   5   3   3       54.10       57.30      0.73 o 
   6   3   3       96.36      102.47      1.02 o 
   7   3   3      371.67      360.88      2.75 o 
   8   3   3        2.73        0.91      0.45 o 
   9   3   3        0.49        1.55      0.69 o 
  10   3   3       16.26       15.11      1.11 o 
  11   3   3        0.07       -0.66      0.86 o 
  12   3   3        0.18        1.36      0.98 o 
  13   3   3        4.64        4.13      1.14 o 
 -15   4   3       10.23       11.39      1.22 o 
 -14   4   3        3.36        2.23      0.99 o 
 -13   4   3       62.17       66.28      1.91 o 
 -12   4   3      145.29      153.05      2.53 o 
 -11   4   3      107.98       99.01      1.90 o 
 -10   4   3       67.99       64.93      1.59 o 
  -9   4   3        9.85        5.47      0.63 o 
  -8   4   3        0.13       -0.06      0.47 o 
  -7   4   3      115.66      111.41      1.26 o 
  -6   4   3       21.15       18.45      0.60 o 
  -5   4   3        3.12        1.47      0.50 o 
  -4   4   3      405.42      442.09      2.98 o 
  -3   4   3      341.69      366.07      2.28 o 
  -2   4   3       23.36       26.93      0.41 o 
  -1   4   3       15.04       13.26      0.42 o 
   0   4   3       61.02       70.71      0.77 o 
   1   4   3        0.02        0.37      0.24 o 
   2   4   3      127.75      125.69      1.14 o 
   3   4   3        7.65       17.13      0.57 o 
   4   4   3       23.00       24.28      0.66 o 
   5   4   3      100.23       91.69      1.15 o 
   6   4   3       36.45       40.10      0.96 o 
   7   4   3        6.59        5.57      0.67 o 
   8   4   3       11.96        7.42      0.65 o 
   9   4   3        1.16        0.96      0.61 o 
  10   4   3        5.91        4.93      0.90 o 
  11   4   3        5.54        5.54      1.21 o 
  12   4   3        0.51        0.94      1.03 o 
  13   4   3       53.57       54.31      2.05 o 
 -15   5   3       21.49       22.83      1.88 o 
 -14   5   3        6.92        7.38      1.12 o 
 -13   5   3        1.83        1.15      0.96 o 
 -12   5   3       72.20       78.05      1.88 o 
 -11   5   3       91.12       91.33      1.83 o 
 -10   5   3       17.63       13.37      1.00 o 
  -9   5   3      282.32      284.06      4.09 o 
  -8   5   3      137.67      146.04      1.59 o 
  -7   5   3        5.91        5.55      0.44 o 
  -6   5   3      285.46      275.55      2.20 o 
  -5   5   3      141.28      130.91      1.12 o 
  -4   5   3       89.77       87.41      0.90 o 
  -3   5   3        0.93        4.00      0.26 o 
  -2   5   3       51.91       44.55      0.56 o 
  -1   5   3       56.45       48.56      0.63 o 
   0   5   3      100.15      100.41      1.00 o 
   1   5   3      537.32      511.42      2.91 o 
   2   5   3        0.08        0.21      0.28 o 
   3   5   3      590.78      626.15      4.64 o 
   4   5   3       29.57       36.25      0.91 o 
   5   5   3       23.15       21.34      1.13 o 
   6   5   3      171.43      142.53      1.65 o 
   7   5   3        5.63        9.50      0.79 o 
   8   5   3        2.84        3.97      0.72 o 
   9   5   3        8.93        8.14      0.86 o 
  10   5   3       34.70       30.94      1.56 o 
  11   5   3       36.99       46.54      1.78 o 
  12   5   3        0.51       -0.85      1.00 o 
 -14   6   3        3.83        4.61      1.09 o 
 -13   6   3       10.23       11.39      1.13 o 
 -12   6   3        8.55       10.36      1.03 o 
 -11   6   3       18.33       17.08      1.12 o 
 -10   6   3       49.06       48.11      1.45 o 
  -9   6   3        4.69        3.80      0.70 o 
  -8   6   3       69.92       65.93      1.36 o 
  -7   6   3       68.02       58.05      0.99 o 
  -6   6   3      317.54      297.81      2.19 o 
  -5   6   3      120.68      118.96      1.27 o 
  -4   6   3       59.53       55.33      1.00 o 
  -3   6   3      230.52      225.98      1.54 o 
  -2   6   3      123.21      119.58      1.09 o 
  -1   6   3      610.28      602.53      3.83 o 
   0   6   3      887.05      868.78      5.57 o 
   1   6   3      687.61      673.34      4.45 o 
   2   6   3      667.55      661.40      4.35 o 
   3   6   3       10.30        7.24      0.79 o 
   4   6   3       72.11       77.47      1.87 o 
   5   6   3      162.77      163.92      2.39 o 
   6   6   3      423.70      402.75      7.43 o 
   7   6   3      105.56       95.46      1.65 o 
   8   6   3        2.19        0.47      0.71 o 
   9   6   3       48.17       42.90      1.57 o 
  10   6   3       11.07        7.50      1.05 o 
  11   6   3        0.30       -0.96      0.96 o 
 -13   7   3        0.19        0.92      1.22 o 
 -12   7   3        0.51        0.95      1.08 o 
 -11   7   3       12.46       11.00      1.12 o 
 -10   7   3        3.78        4.57      0.83 o 
  -9   7   3       48.73       48.17      1.17 o 
  -8   7   3       51.07       47.60      1.25 o 
  -7   7   3       23.45       22.68      1.28 o 
  -6   7   3       68.46       68.63      1.28 o 
  -5   7   3      170.98      153.91      1.80 o 
  -4   7   3       66.47       59.93      1.24 o 
  -3   7   3      423.22      429.21      2.96 o 
  -2   7   3        7.18        5.55      0.58 o 
  -1   7   3       19.79       18.89      1.05 o 
   0   7   3      315.79      317.50      2.38 o 
   1   7   3      235.89      234.38      1.92 o 
   2   7   3     1246.13     1204.83      9.67 o 
   3   7   3       44.72       38.74      1.90 o 
   4   7   3      242.55      255.84      4.05 o 
   5   7   3       28.11       29.76      2.00 o 
   6   7   3       25.22       30.07      4.64 o 
   7   7   3       22.13       14.08      1.00 o 
   8   7   3        1.40        0.97      0.87 o 
   9   7   3       20.39       22.59      1.65 o 
  10   7   3        8.23       10.35      1.36 o 
 -12   8   3       28.33       38.48      3.03 o 
 -11   8   3       24.90       25.78      2.83 o 
 -10   8   3        4.89        2.64      1.76 o 
  -9   8   3       28.63       26.66      2.64 o 
  -8   8   3       25.46       22.37      2.44 o 
  -7   8   3       17.00       11.43      1.66 o 
  -6   8   3        0.03        1.56      1.27 o 
  -5   8   3       53.94       47.42      1.61 o 
  -4   8   3       23.94       18.88      0.83 o 
  -3   8   3       23.25       19.23      1.57 o 
  -2   8   3       69.01       64.39      3.05 o 
  -1   8   3      102.58      105.41      1.68 o 
   0   8   3       35.44       32.45      1.03 o 
   1   8   3       13.69       12.49      0.73 o 
   2   8   3       75.70       61.67      1.37 o 
   3   8   3       22.61       17.04      1.60 o 
   4   8   3        9.20        7.59      1.10 o 
   5   8   3       62.83       61.32      2.10 o 
   6   8   3        1.23        2.19      1.81 o 
   7   8   3       37.52       35.28      1.51 o 
   8   8   3        0.23        0.04      1.06 o 
   9   8   3        1.77        3.18      1.20 o 
 -10   9   3        0.99        0.00      1.76 o 
  -9   9   3        5.48        2.83      1.76 o 
  -8   9   3       10.16       10.26      1.86 o 
  -7   9   3       29.92       25.59      2.54 o 
  -6   9   3        2.80       -1.56      1.56 o 
  -5   9   3       84.75       81.75      3.22 o 
  -4   9   3      133.90      137.91      3.81 o 
  -3   9   3       29.63       28.35      1.30 o 
  -2   9   3        2.49        4.26      0.77 o 
  -1   9   3        5.47        5.17      0.69 o 
   0   9   3       37.33       40.70      1.24 o 
   1   9   3        0.24        0.28      1.45 o 
   2   9   3       37.76       28.44      1.70 o 
   3   9   3       72.82       74.02      2.77 o 
   4   9   3        2.21       -0.23      1.90 o 
   5   9   3        3.00        0.58      1.20 o 
   6   9   3        2.63        6.14      1.28 o 
   7   9   3        5.67        4.49      1.76 o 
  -8  10   3       30.70       26.96      2.83 o 
  -7  10   3        0.23        1.27      1.66 o 
  -6  10   3       12.37       12.89      1.95 o 
  -5  10   3        2.02        3.91      1.56 o 
  -4  10   3       16.69       16.31      1.76 o 
  -3  10   3        0.73       -0.10      1.47 o 
  -2  10   3      105.03      107.53      3.42 o 
  -1  10   3       56.45       67.23      1.79 o 
   0  10   3      131.03      137.44      2.45 o 
   1  10   3      189.71      193.28      4.59 o 
   2  10   3       11.64       10.35      1.56 o 
   3  10   3        0.52        0.78      1.56 o 
   4  10   3       40.61       39.95      2.83 o 
   5  10   3        0.80        0.39      1.66 o 
  -4  11   3       18.57       19.83      2.05 o 
  -3  11   3       53.99       56.06      2.93 o 
  -2  11   3        0.65        2.34      1.47 o 
   1  11   3        2.21        2.83      1.47 o 
 -17   0   4       13.45       18.17      2.34 o 
 -16   0   4       16.44       16.90      2.34 o 
 -15   0   4       80.53       93.86      2.58 o 
 -14   0   4       74.21       77.05      3.17 o 
 -13   0   4      294.87      296.00      4.38 o 
 -12   0   4     1000.30     1028.06     11.53 o 
 -11   0   4      245.60      238.53      3.58 o 
 -10   0   4      567.45      581.27      6.83 o 
  -9   0   4     2344.93     2398.12     25.17 o 
  -8   0   4        0.80        0.96      0.65 o 
  -7   0   4     1174.41     1278.58     13.43 o 
  -6   0   4     1679.21     1908.84     16.45 o 
  -5   0   4       92.04       73.40      1.00 o 
  -4   0   4     5053.73     5181.83     38.20 o 
   0   0   4     6669.52     7122.68     55.20 o 
   1   0   4     8091.86     7982.80     61.80 o 
   2   0   4     1107.16     1154.95      8.01 o 
   3   0   4      822.06      863.22      6.96 o 
   4   0   4      252.89      312.14      2.92 o 
   5   0   4      251.46      253.65      2.55 o 
   6   0   4     2009.81     2014.48     15.77 o 
   7   0   4      558.29      525.01      4.75 o 
   8   0   4       23.29       23.66      1.45 o 
   9   0   4       71.72       81.06      2.30 o 
  10   0   4       40.76       44.09      1.89 o 
  11   0   4        4.49        3.70      1.14 o 
  12   0   4        4.01        8.69      1.28 o 
  13   0   4       74.61       72.66      3.52 o 
 -17   1   4        3.74        1.86      1.45 o 
 -16   1   4       37.40       43.92      3.45 o 
 -15   1   4        4.05        3.70      1.03 o 
 -14   1   4      100.59      109.29      1.83 o 
 -13   1   4       80.93       82.69      1.59 o 
 -12   1   4      185.21      183.24      2.26 o 
 -11   1   4     1040.17     1080.51      9.72 o 
 -10   1   4      289.52      270.17      2.68 o 
  -9   1   4        0.07        0.48      0.52 o 
  -8   1   4      778.90      833.78      6.45 o 
  -7   1   4     2929.93     2947.77     19.72 o 
  -6   1   4      991.41      910.39      5.57 o 
  -5   1   4     3054.36     3162.37     17.15 o 
  -4   1   4      249.32      263.47      1.56 o 
  -3   1   4     3742.47     3671.95     20.52 o 
  -2   1   4      218.54      231.63      1.40 o 
  -1   1   4       18.01       15.68      0.37 o 
   0   1   4      599.42      631.64      3.70 o 
   1   1   4     3377.58     3365.88     16.64 o 
   2   1   4     7697.44     7585.99     41.70 o 
   3   1   4     2502.24     2533.97     13.93 o 
   4   1   4      141.29      166.21      1.30 o 
   5   1   4      230.62      231.11      1.69 o 
   6   1   4      175.20      180.22      1.49 o 
   7   1   4      265.04      246.09      2.15 o 
   8   1   4      238.80      214.31      2.85 o 
   9   1   4      114.94       94.38      1.60 o 
  10   1   4       83.23       89.20      1.79 o 
  11   1   4      220.07      219.08      2.82 o 
  12   1   4        0.12        0.26      1.00 o 
  13   1   4        4.70        4.60      1.10 o 
 -16   2   4       16.33       18.24      1.31 o 
 -15   2   4       29.16       33.04      1.96 o 
 -14   2   4        0.13       -0.90      0.90 o 
 -13   2   4        7.60        5.83      0.93 o 
 -12   2   4       39.50       36.30      1.25 o 
 -11   2   4      947.26      999.78      7.86 o 
 -10   2   4      625.65      627.56      5.16 o 
  -9   2   4      196.17      200.55      1.90 o 
  -8   2   4      706.07      728.05      5.08 o 
  -7   2   4     1008.91     1032.11      6.92 o 
  -6   2   4      560.20      634.89      3.96 o 
  -5   2   4      503.82      483.28      3.08 o 
  -4   2   4       75.54       70.60      0.69 o 
  -3   2   4      176.81      162.31      1.07 o 
  -2   2   4     3048.23     3025.77     17.28 o 
  -1   2   4     1238.38     1224.63      6.15 o 
   0   2   4      994.76      973.41      4.69 o 
   1   2   4       97.89       70.74      0.65 o 
   2   2   4       12.63       14.49      0.44 o 
   3   2   4      805.41      797.89      4.56 o 
   4   2   4     1747.50     1788.89      9.85 o 
   5   2   4      101.13      107.61      1.07 o 
   6   2   4      778.59      761.80      4.83 o 
   7   2   4      828.83      840.20      6.09 o 
   8   2   4       67.62       74.88      1.20 o 
   9   2   4      166.85      157.07      1.93 o 
  10   2   4      108.91      101.13      2.10 o 
  11   2   4        0.09       -0.93      0.93 o 
  12   2   4       40.02       40.12      1.76 o 
  13   2   4        0.47        0.74      1.14 o 
 -16   3   4       40.33       46.02      1.89 o 
 -15   3   4      133.40      157.19      2.76 o 
 -14   3   4        7.45        5.40      1.00 o 
 -13   3   4        0.15       -0.07      0.86 o 
 -12   3   4       53.16       50.76      1.60 o 
 -11   3   4      412.38      426.96      3.78 o 
 -10   3   4      177.83      175.03      1.94 o 
  -9   3   4      237.52      240.42      1.93 o 
  -8   3   4      719.10      729.69      4.73 o 
  -7   3   4      358.70      373.88      2.59 o 
  -6   3   4     2533.18     2669.81     19.70 o 
  -5   3   4      487.87      480.41      3.77 o 
  -4   3   4     2284.11     2187.21     13.44 o 
  -3   3   4     1281.90     1329.73      7.46 o 
  -2   3   4      186.93      179.28      1.13 o 
  -1   3   4     3108.86     3071.27     15.55 o 
   0   3   4     1908.77     1857.66      8.47 o 
   1   3   4       10.44        6.73      0.31 o 
   2   3   4      301.50      321.80      1.93 o 
   3   3   4     1745.51     1829.68      9.86 o 
   4   3   4      328.61      323.22      2.25 o 
   5   3   4      275.54      262.14      1.98 o 
   6   3   4      188.55      176.13      1.85 o 
   7   3   4        7.14        7.22      0.51 o 
   8   3   4       76.35       74.92      1.16 o 
   9   3   4        5.20        4.31      0.70 o 
  10   3   4       52.89       57.46      1.76 o 
  11   3   4        7.69        6.96      1.05 o 
  12   3   4       12.28       11.58      1.20 o 
  13   3   4       45.54       51.45      2.06 o 
 -16   4   4       11.41        9.15      1.20 o 
 -15   4   4       42.23       45.43      1.82 o 
 -14   4   4        1.13        2.64      0.99 o 
 -13   4   4       46.80       50.50      1.65 o 
 -12   4   4      138.95      141.06      2.32 o 
 -11   4   4      172.70      165.63      2.42 o 
 -10   4   4        2.89        1.21      0.76 o 
  -9   4   4      411.01      400.90      3.56 o 
  -8   4   4     1063.15     1045.48      8.51 o 
  -7   4   4       12.95       20.13      0.70 o 
  -6   4   4      139.13      151.16      1.43 o 
  -5   4   4     1524.03     1565.85      9.69 o 
  -4   4   4     2700.56     2721.03     16.90 o 
  -3   4   4      948.64      963.98      6.07 o 
  -2   4   4      125.75      166.84      1.14 o 
  -1   4   4        8.39       10.88      0.39 o 
   0   4   4     2762.54     2863.42     14.35 o 
   1   4   4     2304.46     2373.65     13.57 o 
   2   4   4       67.54       68.44      1.02 o 
   3   4   4     1620.97     1493.50      9.58 o 
   4   4   4     1107.36     1069.04      7.04 o 
   5   4   4      815.75      804.05      4.81 o 
   6   4   4        2.12        0.99      0.49 o 
   7   4   4       79.31       83.67      1.35 o 
   8   4   4       12.67        9.86      0.68 o 
   9   4   4       82.59       74.38      1.65 o 
  10   4   4       17.32        9.67      1.05 o 
  11   4   4       38.31       49.16      1.84 o 
  12   4   4       86.53       89.52      2.29 o 
 -15   5   4       35.64       38.94      1.83 o 
 -14   5   4       18.04       16.34      1.23 o 
 -13   5   4       13.19       10.93      1.06 o 
 -12   5   4       28.23       34.88      1.48 o 
 -11   5   4        6.37        4.22      0.83 o 
 -10   5   4      253.08      252.62      3.11 o 
  -9   5   4      992.43     1001.68      9.02 o 
  -8   5   4      210.32      215.85      2.02 o 
  -7   5   4       60.86       62.28      0.96 o 
  -6   5   4      303.22      307.02      2.25 o 
  -5   5   4        0.63       -0.21      0.30 o 
  -4   5   4      442.80      421.87      2.90 o 
  -3   5   4      147.94      136.36      1.18 o 
  -2   5   4       27.13       33.28      0.47 o 
  -1   5   4     1631.79     1608.82      9.97 o 
   0   5   4      263.49      228.77      3.21 o 
   1   5   4      302.08      291.70      1.99 o 
   2   5   4      201.68      210.85      1.73 o 
   3   5   4       67.51       72.48      1.10 o 
   4   5   4      127.10      127.91      1.67 o 
   5   5   4     1683.56     1635.09     11.87 o 
   6   5   4       92.20       72.39      1.21 o 
   7   5   4        0.05        0.56      0.66 o 
   8   5   4      297.70      304.90      3.28 o 
   9   5   4       13.64       12.91      0.98 o 
  10   5   4       10.78        8.50      1.05 o 
  11   5   4       22.93       26.43      1.64 o 
  12   5   4        4.94        3.32      1.12 o 
 -14   6   4       46.11       57.29      1.92 o 
 -13   6   4       77.23       76.62      1.96 o 
 -12   6   4       22.62       24.70      1.44 o 
 -11   6   4        0.06        0.88      0.82 o 
 -10   6   4       34.80       39.60      1.35 o 
  -9   6   4       38.02       37.22      1.64 o 
  -8   6   4        0.57        0.32      0.52 o 
  -7   6   4      126.47      117.35      1.22 o 
  -6   6   4      301.89      278.95      2.12 o 
  -5   6   4      796.49      775.06      5.58 o 
  -4   6   4      559.42      554.18      4.07 o 
  -3   6   4       64.04       67.20      1.27 o 
  -2   6   4      646.01      677.25      4.41 o 
  -1   6   4        1.59        0.68      0.77 o 
   0   6   4      204.25      200.40      2.57 o 
   1   6   4      430.02      430.93      3.06 o 
   2   6   4      287.02      279.50      2.16 o 
   3   6   4       77.99       74.57      1.73 o 
   4   6   4      185.23      199.79      2.66 o 
   5   6   4       23.55       25.88      1.73 o 
   6   6   4      138.49      141.90      2.37 o 
   7   6   4        2.54        1.74      0.72 o 
   8   6   4        0.01        0.15      0.73 o 
   9   6   4       88.71       99.09      2.11 o 
  10   6   4       84.22       83.07      2.11 o 
  11   6   4        4.45        3.07      1.03 o 
 -13   7   4        0.02       -0.01      1.15 o 
 -12   7   4        8.59        6.04      1.15 o 
 -11   7   4       27.98       25.69      1.57 o 
 -10   7   4       42.85       41.39      1.39 o 
  -9   7   4       73.22       77.73      1.49 o 
  -8   7   4       26.92       26.29      1.07 o 
  -7   7   4      219.33      228.84      2.12 o 
  -6   7   4       47.67       46.13      0.89 o 
  -5   7   4       21.39       24.34      1.23 o 
  -4   7   4      169.14      165.49      1.82 o 
  -3   7   4      173.58      156.31      1.49 o 
  -2   7   4       11.64       11.88      1.34 o 
  -1   7   4       69.69       62.86      1.06 o 
   0   7   4      283.56      259.45      2.61 o 
   1   7   4        2.12        0.21      0.59 o 
   2   7   4      675.46      716.44      6.86 o 
   3   7   4        9.88        5.75      1.06 o 
   4   7   4       18.91       13.94      1.31 o 
   5   7   4      159.90      165.67      3.31 o 
   6   7   4      133.51      134.72      3.04 o 
   7   7   4        8.42        4.64      0.93 o 
   8   7   4       39.26       41.25      2.25 o 
   9   7   4        2.97        0.90      1.14 o 
  10   7   4       35.04       35.28      2.10 o 
 -12   8   4        0.23        0.78      1.95 o 
 -11   8   4       49.38       54.11      3.42 o 
 -10   8   4      120.42      118.57      4.20 o 
  -9   8   4       56.05       50.49      3.03 o 
  -8   8   4        8.67        8.79      1.76 o 
  -7   8   4       44.08       45.83      1.34 o 
  -6   8   4        0.70        0.22      0.53 o 
  -5   8   4       35.29       35.37      0.98 o 
  -4   8   4       24.17       23.94      0.96 o 
  -3   8   4      254.25      260.71      4.04 o 
  -2   8   4      538.33      541.00      5.29 o 
  -1   8   4      279.62      288.30      3.23 o 
   0   8   4       15.60       14.28      0.97 o 
   1   8   4      223.07      224.83      2.75 o 
   2   8   4        6.95        4.02      0.73 o 
   3   8   4        1.10        0.53      1.00 o 
   4   8   4        0.00        0.23      1.00 o 
   5   8   4       32.73       35.36      1.99 o 
   6   8   4      143.17      154.51      3.42 o 
   7   8   4      147.86      135.43      3.42 o 
   8   8   4        1.50        3.70      2.25 o 
 -10   9   4        9.07        7.52      2.05 o 
  -9   9   4        0.02       -1.66      1.66 o 
  -8   9   4        0.29       -1.47      1.66 o 
  -7   9   4       68.46       74.13      3.32 o 
  -6   9   4      217.30      213.99      5.08 o 
  -5   9   4       51.53       49.22      2.83 o 
  -4   9   4        2.33        5.22      0.75 o 
  -3   9   4      201.47      206.52      6.49 o 
  -2   9   4        3.16        3.19      0.80 o 
  -1   9   4        9.24       11.58      1.07 o 
   0   9   4        2.89        1.10      0.72 o 
   1   9   4      155.16      148.54      2.21 o 
   2   9   4       32.49       33.26      1.40 o 
   3   9   4      545.69      553.47     10.55 o 
   4   9   4       85.82       74.20      2.46 o 
   5   9   4       18.77       17.54      1.54 o 
   6   9   4        4.36        6.93      1.86 o 
   7   9   4        1.90       -0.20      1.66 o 
  -8  10   4       65.78       74.32      3.61 o 
  -7  10   4        8.46        6.45      1.76 o 
  -6  10   4        0.26       -0.49      1.56 o 
  -5  10   4       16.34       17.48      1.95 o 
  -4  10   4        0.34       -0.98      1.56 o 
  -3  10   4       21.66       16.99      1.86 o 
  -2  10   4       28.94       30.63      1.66 o 
  -1  10   4       27.69       25.01      1.52 o 
   0  10   4        3.00        4.77      1.66 o 
   1  10   4       83.56       93.63      3.32 o 
   2  10   4        2.55        2.64      1.47 o 
   3  10   4       18.25       20.71      2.05 o 
   4  10   4       33.45       29.59      2.64 o 
  -3  11   4       16.50       16.60      1.86 o 
  -2  11   4        0.50        0.59      1.37 o 
   0  11   4       78.37       86.24      3.22 o 
 -17   1   5       12.48       14.06      1.62 o 
 -16   1   5        0.01       -0.05      0.97 o 
 -15   1   5        4.77        2.66      0.96 o 
 -14   1   5       17.17       16.81      0.93 o 
 -13   1   5        5.06        2.47      0.75 o 
 -12   1   5      345.22      370.21      4.81 o 
 -11   1   5      150.53      140.64      1.87 o 
 -10   1   5     1096.99     1110.33      8.53 o 
  -9   1   5      183.44      181.34      1.96 o 
  -8   1   5       96.61      110.61      1.43 o 
  -7   1   5      905.33      892.08      6.06 o 
  -6   1   5       26.28       25.06      0.68 o 
  -5   1   5     1707.10     1938.42     11.77 o 
  -4   1   5     2116.19     2303.94     13.24 o 
  -3   1   5      109.93      123.85      0.93 o 
  -1   1   5      131.99      105.36      1.03 o 
   0   1   5      984.56      940.42      4.92 o 
   1   1   5        1.62        0.22      0.28 o 
   2   1   5      514.21      574.21      3.39 o 
   3   1   5       70.04       70.66      1.02 o 
   4   1   5      628.89      598.60      3.63 o 
   5   1   5      120.42      133.17      1.24 o 
   6   1   5      290.66      295.43      2.17 o 
   7   1   5       78.34       74.02      1.17 o 
   8   1   5        0.91        0.74      0.62 o 
   9   1   5        0.19       -0.64      0.64 o 
  10   1   5       16.20       14.61      0.97 o 
  11   1   5        3.78        5.07      1.07 o 
  12   1   5        0.73       -0.96      0.96 o 
  13   1   5        5.13        7.27      1.55 o 
 -17   2   5        1.16       -0.56      1.05 o 
 -16   2   5        6.40        6.92      1.12 o 
 -15   2   5        1.19       -0.28      1.01 o 
 -14   2   5       36.60       35.82      1.48 o 
 -13   2   5      216.41      228.32      3.12 o 
 -12   2   5       27.61       27.60      1.15 o 
 -11   2   5     1166.93     1173.04      9.05 o 
 -10   2   5      179.98      192.61      2.10 o 
  -9   2   5        1.16        1.03      0.50 o 
  -8   2   5        0.32       -0.38      0.38 o 
  -7   2   5      131.07      134.34      1.33 o 
  -6   2   5     4059.52     4356.03     26.32 o 
  -5   2   5       33.85       19.70      0.58 o 
  -4   2   5      540.63      544.11      3.42 o 
  -3   2   5      826.02      836.28      4.48 o 
  -2   2   5       66.06       57.44      0.66 o 
  -1   2   5        4.24       -0.10      0.21 o 
   0   2   5     2350.29     2357.95     12.94 o 
   1   2   5        8.69       19.93      0.49 o 
   2   2   5     1984.13     1963.63     10.74 o 
   3   2   5        9.79        6.68      0.40 o 
   4   2   5      427.33      387.35      2.70 o 
   5   2   5       85.56       83.77      0.99 o 
   6   2   5       10.42        6.05      0.50 o 
   7   2   5      164.06      183.00      2.11 o 
   8   2   5      192.97      201.68      2.20 o 
   9   2   5      107.88      109.20      1.66 o 
  10   2   5        0.26       -0.92      0.92 o 
  11   2   5        0.62       -0.48      1.03 o 
  12   2   5        0.00       -0.02      1.07 o 
 -16   3   5        1.75        0.56      1.07 o 
 -15   3   5       13.02       12.30      1.22 o 
 -14   3   5       52.18       59.94      1.82 o 
 -13   3   5      104.34       98.94      2.08 o 
 -12   3   5        0.27       -0.05      0.81 o 
 -11   3   5       39.47       30.14      1.22 o 
 -10   3   5       10.06       13.41      1.17 o 
  -9   3   5       11.03        8.23      0.50 o 
  -8   3   5     1002.05     1019.37      6.89 o 
  -7   3   5      196.07      203.89      1.71 o 
  -6   3   5      107.68      112.78      1.12 o 
  -5   3   5       82.17       74.77      0.87 o 
  -4   3   5        0.54        2.58      0.30 o 
  -3   3   5      196.15      194.32      1.34 o 
  -2   3   5      701.33      696.99      3.84 o 
  -1   3   5      134.16      161.36      1.04 o 
   0   3   5      209.72      213.23      1.33 o 
   1   3   5       13.87        6.76      0.33 o 
   2   3   5       20.08       21.78      0.59 o 
   3   3   5       81.84       95.97      0.92 o 
   4   3   5       19.40       20.61      0.64 o 
   5   3   5      184.24      193.92      1.75 o 
   6   3   5       28.35       24.92      1.28 o 
   7   3   5       63.79       56.10      1.04 o 
   8   3   5       33.62       28.13      1.11 o 
   9   3   5       11.98        5.03      0.86 o 
  10   3   5        0.31       -0.47      0.90 o 
  11   3   5        0.33        0.87      1.01 o 
  12   3   5        2.63        4.78      1.12 o 
 -16   4   5        0.17        1.10      1.11 o 
 -15   4   5       34.36       38.98      1.73 o 
 -14   4   5       21.40       21.77      1.33 o 
 -13   4   5        3.22        2.56      0.93 o 
 -12   4   5       30.02       24.68      1.33 o 
 -11   4   5      105.86      109.64      2.66 o 
 -10   4   5       20.21       16.77      0.98 o 
  -9   4   5       84.52       82.39      1.27 o 
  -8   4   5       76.13       71.05      1.10 o 
  -7   4   5       23.17       21.23      1.25 o 
  -6   4   5      385.20      422.46      3.18 o 
  -5   4   5       23.33       27.16      0.70 o 
  -4   4   5        2.29        3.45      0.42 o 
  -3   4   5        1.37        2.08      0.35 o 
  -2   4   5      350.81      363.09      2.13 o 
  -1   4   5      758.70      864.02      4.21 o 
   0   4   5        1.50        3.18      0.27 o 
   1   4   5      119.60      134.67      1.04 o 
   2   4   5       16.71       13.82      0.58 o 
   3   4   5      100.06       89.19      0.95 o 
   4   4   5       38.01       33.49      0.78 o 
   5   4   5       30.46       20.95      2.69 o 
   6   4   5       73.40       72.99      1.78 o 
   7   4   5       16.33       16.68      0.82 o 
   8   4   5        1.44       -0.35      0.73 o 
   9   4   5        1.60        1.33      0.80 o 
  10   4   5        1.75        0.59      1.01 o 
  11   4   5        2.82        1.64      1.11 o 
  12   4   5        2.81        1.92      1.12 o 
 -15   5   5        6.12        7.21      1.11 o 
 -14   5   5       32.02       37.60      1.75 o 
 -13   5   5       44.92       48.36      1.66 o 
 -12   5   5        7.76        5.49      0.93 o 
 -11   5   5       10.91        8.25      0.95 o 
 -10   5   5      451.21      444.11      4.65 o 
  -9   5   5       19.50       18.85      1.66 o 
  -8   5   5       51.80       49.04      0.99 o 
  -7   5   5      163.29      164.55      1.50 o 
  -6   5   5       37.86       38.40      0.73 o 
  -5   5   5       82.70       87.61      0.97 o 
  -4   5   5       83.35       91.89      1.09 o 
  -3   5   5      121.60      129.11      1.19 o 
  -2   5   5      149.04      123.08      1.05 o 
  -1   5   5       50.71       40.94      0.60 o 
   0   5   5      262.55      267.37      1.88 o 
   1   5   5       30.21       28.95      0.74 o 
   2   5   5        4.38        2.71      0.47 o 
   3   5   5      553.03      533.90      4.56 o 
   4   5   5        0.05        0.01      0.76 o 
   5   5   5       78.92       70.77      2.43 o 
   6   5   5        4.48        3.13      0.69 o 
   7   5   5       17.46       13.04      0.89 o 
   8   5   5       14.56       12.77      0.94 o 
   9   5   5       13.21       17.24      1.18 o 
  10   5   5        2.34        0.61      0.98 o 
  11   5   5        8.50        6.88      1.14 o 
 -14   6   5        0.69        1.61      0.99 o 
 -13   6   5        4.48        3.05      0.97 o 
 -12   6   5       87.37       82.97      1.95 o 
 -11   6   5      102.05       98.30      1.94 o 
 -10   6   5       26.59       25.40      1.25 o 
  -9   6   5      230.65      223.52      2.43 o 
  -8   6   5        2.44        1.12      0.50 o 
  -7   6   5      255.15      260.23      2.36 o 
  -6   6   5      851.17      857.25      5.56 o 
  -5   6   5      488.86      495.86      3.80 o 
  -4   6   5      483.92      490.18      3.69 o 
  -3   6   5      455.02      455.37      3.12 o 
  -2   6   5        3.34        4.35      0.53 o 
  -1   6   5        2.58        3.83      0.43 o 
   0   6   5        0.01       -0.32      0.32 o 
   1   6   5      173.25      165.07      1.52 o 
   2   6   5      520.04      510.69      3.85 o 
   3   6   5        0.11       -0.67      0.67 o 
   4   6   5      155.22      143.70      2.27 o 
   5   6   5       30.33       29.67      1.44 o 
   6   6   5        0.24       -0.84      0.84 o 
   7   6   5        7.09        4.75      0.80 o 
   8   6   5        2.44        0.56      0.88 o 
   9   6   5        2.59        2.04      0.99 o 
  10   6   5        0.48        0.73      0.98 o 
 -13   7   5       16.19       13.86      1.34 o 
 -12   7   5        0.44        1.72      1.08 o 
 -11   7   5       33.06       36.71      1.73 o 
 -10   7   5        0.99       -0.44      0.66 o 
  -9   7   5       26.49       23.00      1.21 o 
  -8   7   5      163.50      160.51      1.94 o 
  -7   7   5       45.96       44.28      0.98 o 
  -6   7   5       64.70       65.55      1.19 o 
  -5   7   5      209.61      215.95      2.49 o 
  -4   7   5       61.61       66.54      1.41 o 
  -3   7   5       23.20       20.79      1.11 o 
  -2   7   5      718.37      721.58     10.36 o 
  -1   7   5      226.86      217.37      2.38 o 
   0   7   5      167.93      155.10      2.16 o 
   1   7   5       79.34       79.92      2.81 o 
   2   7   5      124.70      121.34      2.01 o 
   3   7   5      117.51      125.29      3.71 o 
   4   7   5       82.75       77.12      2.37 o 
   5   7   5       98.34       98.72      2.64 o 
   6   7   5       23.35       28.61      1.93 o 
   7   7   5       26.66       29.77      1.78 o 
   8   7   5        2.20        0.53      1.13 o 
   9   7   5        2.87        0.44      1.20 o 
 -12   8   5        7.12        6.74      2.05 o 
 -11   8   5       38.84       38.09      2.83 o 
 -10   8   5        1.38        1.27      1.76 o 
  -9   8   5        1.20        2.25      1.76 o 
  -8   8   5        8.64        7.69      0.86 o 
  -7   8   5       10.49        9.02      0.72 o 
  -6   8   5        0.41       -0.33      0.54 o 
  -5   8   5        0.21        0.65      0.61 o 
  -4   8   5       11.85       11.19      0.76 o 
  -3   8   5       12.96       13.69      1.86 o 
  -2   8   5        0.12        1.30      0.71 o 
  -1   8   5        1.35        3.37      0.69 o 
   0   8   5       19.84       15.10      0.96 o 
   1   8   5       78.52       76.50      1.65 o 
   2   8   5       29.26       31.37      1.34 o 
   3   8   5       31.88       37.16      1.90 o 
   4   8   5       44.41       46.66      2.11 o 
   5   8   5        0.01       -1.21      1.21 o 
   6   8   5        0.04        0.00      1.76 o 
   7   8   5        1.85        2.14      1.20 o 
   8   8   5       42.74       43.47      3.32 o 
 -10   9   5        0.86       -1.86      1.86 o 
  -9   9   5       11.27        6.74      1.95 o 
  -8   9   5       18.34       17.58      2.15 o 
  -7   9   5       62.08       62.70      3.22 o 
  -6   9   5        6.55        5.18      1.66 o 
  -5   9   5       11.21       13.48      1.15 o 
  -4   9   5       11.35       10.42      0.89 o 
  -3   9   5       32.96       37.91      1.26 o 
  -2   9   5       18.15       17.70      1.20 o 
  -1   9   5        8.07        7.64      0.80 o 
   0   9   5       60.34       56.51      1.71 o 
   1   9   5       78.56       82.36      2.96 o 
   2   9   5       14.42       13.94      1.21 o 
   3   9   5       14.57       18.91      3.27 o 
   4   9   5       14.55       14.73      1.47 o 
   5   9   5        1.05        2.83      1.66 o 
   6   9   5        0.23       -0.29      1.66 o 
  -8  10   5        9.87        6.25      2.05 o 
  -7  10   5       31.23       31.25      3.03 o 
  -6  10   5       20.94       21.10      2.15 o 
  -5  10   5       22.99       22.37      2.44 o 
  -4  10   5       79.76       89.17      3.32 o 
  -3  10   5      110.42      129.90      3.81 o 
  -2  10   5       15.31       19.44      1.51 o 
  -1  10   5       29.12       31.24      1.76 o 
   0  10   5       21.88       21.51      3.61 o 
   1  10   5        8.37       10.63      1.32 o 
   2  10   5       60.87       64.27      3.22 o 
   3  10   5        0.18       -1.47      1.66 o 
 -17   0   6        0.98       -0.10      1.86 o 
 -16   0   6        4.79        7.62      1.95 o 
 -15   0   6        0.49       -0.35      1.17 o 
 -14   0   6        2.79        1.82      1.03 o 
 -13   0   6        1.32        1.27      0.97 o 
 -12   0   6      332.95      324.72      4.52 o 
 -11   0   6       55.25       76.11      2.00 o 
 -10   0   6      100.16      107.58      2.14 o 
  -9   0   6      828.72      867.74      9.60 o 
  -8   0   6      137.42      137.27      2.28 o 
  -7   0   6       74.37       81.71      1.69 o 
  -6   0   6      327.78      398.95      4.73 o 
  -5   0   6     3146.31     3298.77     34.81 o 
  -4   0   6      607.51      594.18      7.07 o 
  -3   0   6      159.07      187.34      1.89 o 
  -2   0   6      495.04      429.02      3.54 o 
  -1   0   6     4317.09     4481.90     67.48 o 
   0   0   6      114.56      152.77      1.99 o 
   1   0   6      153.75      187.52      2.29 o 
   2   0   6       61.26       87.46      1.51 o 
   3   0   6     1209.29     1193.79     10.81 o 
   4   0   6       33.95       36.47      1.08 o 
   5   0   6      406.30      376.90      3.66 o 
   6   0   6     1408.73     1478.37     15.44 o 
   7   0   6       41.04       40.51      1.56 o 
   8   0   6       83.33       81.14      1.86 o 
   9   0   6       17.07       23.05      1.69 o 
  10   0   6       80.74       95.24      2.55 o 
  11   0   6       27.75       32.96      2.30 o 
  12   0   6       23.01       28.13      2.83 o 
 -17   1   6       14.55       14.05      1.59 o 
 -16   1   6        6.02        4.45      1.03 o 
 -15   1   6       14.26       14.44      1.11 o 
 -14   1   6       51.37       52.59      1.33 o 
 -13   1   6       60.90       58.26      1.41 o 
 -12   1   6      191.53      191.45      2.26 o 
 -11   1   6       19.09       18.86      0.93 o 
 -10   1   6       40.55       38.38      1.07 o 
  -9   1   6      590.60      572.21      4.72 o 
  -8   1   6      124.55      107.70      1.43 o 
  -7   1   6        1.41        0.88      0.43 o 
  -6   1   6      450.93      451.94      3.58 o 
  -5   1   6     1172.46     1153.57      7.65 o 
  -4   1   6      887.70      944.68      7.08 o 
  -3   1   6      537.78      544.94      3.55 o 
  -2   1   6      260.86      291.92      2.07 o 
  -1   1   6      689.54      694.28      4.62 o 
   0   1   6        5.58        3.22      0.35 o 
   1   1   6      107.88      122.47      1.14 o 
   2   1   6      799.33      797.04      4.98 o 
   3   1   6      850.34      821.01      5.17 o 
   4   1   6        2.30        1.22      0.38 o 
   5   1   6      152.67      139.94      1.34 o 
   6   1   6      378.03      377.07      2.79 o 
   7   1   6        4.15        2.26      0.70 o 
   8   1   6      122.47      108.58      1.61 o 
   9   1   6       26.98       17.89      0.92 o 
  10   1   6       28.50       38.12      1.40 o 
  11   1   6       49.04       49.48      1.83 o 
  12   1   6        1.99        0.07      1.53 o 
 -17   2   6        0.01        0.37      1.05 o 
 -16   2   6       12.90       12.16      1.20 o 
 -15   2   6       90.68       88.66      2.10 o 
 -14   2   6        0.96        0.16      0.88 o 
 -13   2   6       38.67       40.29      1.26 o 
 -12   2   6       16.30       15.34      0.89 o 
 -11   2   6       41.44       48.65      1.19 o 
 -10   2   6       27.53       28.65      1.03 o 
  -9   2   6      294.79      287.00      2.72 o 
  -8   2   6      156.06      155.02      1.73 o 
  -7   2   6      829.60      843.22      5.76 o 
  -6   2   6        5.09       10.80      0.61 o 
  -5   2   6       68.29       59.69      0.94 o 
  -4   2   6       23.18       15.70      0.60 o 
  -3   2   6       49.54       50.39      0.72 o 
  -2   2   6       71.81       59.76      0.76 o 
  -1   2   6       58.10       47.74      0.66 o 
   0   2   6        0.66        0.43      0.30 o 
   1   2   6     1525.95     1511.91     11.21 o 
   2   2   6      616.24      591.38      3.83 o 
   3   2   6      287.69      258.00      1.97 o 
   4   2   6      484.68      478.90      3.29 o 
   5   2   6       48.46       46.11      1.10 o 
   6   2   6       20.95       13.27      0.88 o 
   7   2   6      105.92      111.08      1.47 o 
   8   2   6        0.73       -0.65      0.65 o 
   9   2   6      182.91      184.22      2.52 o 
  10   2   6       29.57       26.24      1.60 o 
  11   2   6        1.55        1.87      1.05 o 
  12   2   6       26.64       22.90      1.54 o 
 -16   3   6        4.05        1.91      1.07 o 
 -15   3   6        1.92        1.67      0.99 o 
 -14   3   6        9.98        8.48      0.99 o 
 -13   3   6        5.17        5.64      0.91 o 
 -12   3   6       20.20       21.86      1.36 o 
 -11   3   6      944.26      955.07      8.26 o 
 -10   3   6       48.31       48.55      1.06 o 
  -9   3   6       67.07       56.99      1.37 o 
  -8   3   6      188.12      193.39      2.04 o 
  -7   3   6       39.11       43.61      1.17 o 
  -6   3   6      216.07      224.16      1.84 o 
  -5   3   6      102.16      127.04      1.25 o 
  -4   3   6     1957.94     1942.60     11.49 o 
  -3   3   6      473.21      439.50      3.50 o 
  -2   3   6     1521.80     1620.21      8.79 o 
  -1   3   6      271.54      291.21      1.87 o 
   0   3   6     2148.59     2190.11     11.86 o 
   1   3   6        0.06       -0.31      0.31 o 
   2   3   6       66.69       72.19      0.87 o 
   3   3   6      108.10       86.92      1.00 o 
   4   3   6       30.35       27.59      0.79 o 
   5   3   6      759.27      721.07      4.62 o 
   6   3   6        0.42        1.08      0.51 o 
   7   3   6       16.85       21.06      0.85 o 
   8   3   6      169.88      180.27      2.42 o 
   9   3   6       48.01       50.19      1.50 o 
  10   3   6        0.13       -0.80      1.00 o 
  11   3   6       48.57       58.87      2.25 o 
 -16   4   6       31.07       40.89      1.85 o 
 -15   4   6       32.87       38.53      1.78 o 
 -14   4   6        0.07        0.55      0.90 o 
 -13   4   6       10.33       11.40      1.05 o 
 -12   4   6        0.10        0.20      0.86 o 
 -11   4   6        2.59        4.54      0.83 o 
 -10   4   6      503.91      499.34      5.05 o 
  -9   4   6      318.92      335.57      2.86 o 
  -8   4   6      136.01      131.76      1.63 o 
  -7   4   6      750.91      762.75      5.97 o 
  -6   4   6      802.59      798.17      5.64 o 
  -5   4   6      211.49      229.07      1.97 o 
  -4   4   6      949.27      926.55      6.34 o 
  -3   4   6       80.15       80.49      0.84 o 
  -2   4   6       31.93       36.55      0.58 o 
  -1   4   6      524.83      539.09      3.15 o 
   0   4   6      605.09      549.23      3.23 o 
   1   4   6      975.17      915.94      5.53 o 
   2   4   6      102.82       96.16      1.01 o 
   3   4   6      198.18      194.20      1.85 o 
   4   4   6     1812.84     1824.75     15.75 o 
   5   4   6       16.85       17.39      1.13 o 
   6   4   6        7.36        6.51      0.68 o 
   7   4   6       48.09       45.68      1.38 o 
   8   4   6       29.34       33.63      1.40 o 
   9   4   6       73.72       69.24      1.95 o 
  10   4   6      122.25      116.47      2.48 o 
  11   4   6        1.50        5.81      1.18 o 
 -15   5   6        1.63        2.40      1.03 o 
 -14   5   6       42.87       50.19      1.83 o 
 -13   5   6       15.00       14.96      1.13 o 
 -12   5   6      136.19      142.76      2.41 o 
 -11   5   6      109.70      105.41      1.99 o 
 -10   5   6      349.84      342.73      3.86 o 
  -9   5   6       13.68       15.22      1.75 o 
  -8   5   6      408.82      430.47      3.41 o 
  -7   5   6       20.33       21.89      0.73 o 
  -6   5   6        8.38        7.23      0.45 o 
  -5   5   6      435.21      448.37      3.48 o 
  -4   5   6      414.24      397.09      3.36 o 
  -3   5   6      719.79      708.96      5.11 o 
  -2   5   6      387.62      391.81      4.34 o 
  -1   5   6       53.51       65.96      0.80 o 
   0   5   6      531.89      523.85      3.64 o 
   1   5   6      373.25      381.37      2.54 o 
   2   5   6      132.62      123.60      1.67 o 
   3   5   6       25.92       25.45      1.31 o 
   4   5   6      629.58      643.59      7.52 o 
   5   5   6       72.64       69.76      1.80 o 
   6   5   6      203.74      201.60      2.51 o 
   7   5   6        0.05       -0.75      0.75 o 
   8   5   6      143.00      167.21      2.68 o 
   9   5   6       79.66       89.22      2.18 o 
  10   5   6        0.41        0.69      1.05 o 
 -14   6   6       15.17       12.39      1.18 o 
 -13   6   6      116.95      124.79      2.36 o 
 -12   6   6       44.45       43.22      1.58 o 
 -11   6   6       12.67        9.82      0.93 o 
 -10   6   6        5.37        1.96      0.79 o 
  -9   6   6        8.48        7.24      0.72 o 
  -8   6   6        2.63        1.73      0.56 o 
  -7   6   6      149.08      138.03      1.60 o 
  -6   6   6        1.90        3.53      0.45 o 
  -5   6   6      402.65      417.65      3.31 o 
  -4   6   6      417.94      428.53      3.32 o 
  -3   6   6        0.07        1.34      0.38 o 
  -2   6   6      319.15      321.57      4.76 o 
  -1   6   6      356.18      378.73      3.89 o 
   0   6   6       22.98       20.72      0.76 o 
   1   6   6      147.92      148.48      1.80 o 
   2   6   6       17.39       13.40      0.85 o 
   3   6   6        0.12        1.21      0.73 o 
   4   6   6        6.12        3.41      1.22 o 
   5   6   6       60.87       68.10      1.76 o 
   6   6   6       71.26       60.50      1.51 o 
   7   6   6      135.52      125.57      2.59 o 
   8   6   6        1.42        2.46      0.98 o 
   9   6   6       10.69       10.69      1.14 o 
 -13   7   6       12.54       13.43      1.34 o 
 -12   7   6       16.12       18.74      1.48 o 
 -11   7   6       17.59       14.94      1.00 o 
 -10   7   6        0.99        1.18      0.77 o 
  -9   7   6      295.96      299.53      3.52 o 
  -8   7   6        1.08        1.70      0.69 o 
  -7   7   6        5.04        4.27      0.61 o 
  -6   7   6       19.45       19.97      0.92 o 
  -5   7   6      118.27      132.14      1.69 o 
  -4   7   6        4.24        4.53      0.54 o 
  -3   7   6      228.38      218.66      2.68 o 
  -2   7   6       11.49       14.03      2.25 o 
  -1   7   6       17.22       17.16      1.36 o 
   0   7   6        3.45        4.05      0.98 o 
   1   7   6        1.06       -0.10      0.74 o 
   2   7   6       25.95       23.31      1.68 o 
   3   7   6      472.12      468.41      6.46 o 
   4   7   6        3.22        3.17      1.17 o 
   5   7   6      127.82      141.61      3.24 o 
   6   7   6       60.03       60.94      3.22 o 
   7   7   6       24.21       29.34      2.64 o 
   8   7   6        1.95        1.25      1.24 o 
 -12   8   6       11.24       10.94      2.25 o 
 -11   8   6        0.37        0.39      1.76 o 
 -10   8   6       31.38       37.11      3.03 o 
  -9   8   6      222.18      231.53      3.66 o 
  -8   8   6       20.15       17.37      2.09 o 
  -7   8   6       35.41       33.52      1.26 o 
  -6   8   6        3.50        3.80      0.66 o 
  -5   8   6       45.80       53.36      1.36 o 
  -4   8   6        1.82        2.73      1.20 o 
  -3   8   6        0.58        0.05      0.66 o 
  -2   8   6       68.56       68.75      1.52 o 
  -1   8   6      187.72      202.96      2.99 o 
   0   8   6       19.49       22.57      1.24 o 
   1   8   6       58.20       52.93      1.53 o 
   2   8   6       22.89       15.06      1.31 o 
   3   8   6      156.80      153.65      4.54 o 
   4   8   6       16.26       14.63      1.47 o 
   5   8   6        3.97        4.49      1.86 o 
   6   8   6       43.01       45.02      3.13 o 
   7   8   6       68.12       75.69      2.39 o 
 -10   9   6       66.08       66.22      3.61 o 
  -9   9   6        0.09       -1.66      1.76 o 
  -8   9   6       48.95       48.05      3.13 o 
  -7   9   6        0.04       -0.68      1.66 o 
  -6   9   6      109.11      109.39      3.61 o 
  -5   9   6      175.74      174.88      2.82 o 
  -4   9   6        0.04        0.45      0.75 o 
  -3   9   6        5.85        6.79      0.79 o 
  -2   9   6        0.00       -0.57      0.72 o 
  -1   9   6       89.04       96.70      1.88 o 
   0   9   6       27.37       28.83      1.38 o 
   1   9   6       14.22       10.83      0.96 o 
   2   9   6      135.36      130.29      4.44 o 
   3   9   6       42.24       60.87      2.43 o 
   4   9   6      141.79      145.91      4.40 o 
   5   9   6        0.01       -0.78      1.66 o 
  -7  10   6        3.22        7.13      1.86 o 
  -6  10   6        2.28        5.18      1.76 o 
  -5  10   6        1.19        1.27      1.56 o 
  -4  10   6        9.55        8.30      1.86 o 
  -3  10   6        0.79        2.05      1.56 o 
  -2  10   6       32.29       35.76      1.81 o 
  -1  10   6       24.52       23.05      2.15 o 
   0  10   6        0.81       -0.93      1.61 o 
   1  10   6       18.55       21.16      2.20 o 
   2  10   6       60.49       65.73      3.22 o 
 -17   1   7       10.47        5.11      1.45 o 
 -16   1   7        6.76        5.62      1.07 o 
 -15   1   7       27.35       28.36      1.58 o 
 -14   1   7       17.82       16.86      0.92 o 
 -13   1   7       63.54       61.70      1.46 o 
 -12   1   7      127.71      121.75      1.78 o 
 -11   1   7      222.23      224.25      2.66 o 
 -10   1   7       45.61       30.48      1.02 o 
  -9   1   7      385.86      399.78      3.54 o 
  -8   1   7      455.95      495.65      4.15 o 
  -7   1   7      280.45      296.79      2.71 o 
  -6   1   7        9.05       11.15      1.42 o 
  -5   1   7        0.99       -0.38      0.62 o 
  -4   1   7      911.15      984.18      8.55 o 
  -3   1   7     1035.91     1074.60      7.56 o 
  -2   1   7     1205.94     1259.01      9.92 o 
  -1   1   7      230.59      284.45      2.45 o 
   0   1   7       33.63       21.04      0.62 o 
   1   1   7     1010.25     1042.17      6.41 o 
   2   1   7      437.78      468.87      3.19 o 
   3   1   7        9.54       11.17      0.51 o 
   4   1   7      737.97      717.92      5.62 o 
   5   1   7       64.62       75.52      1.16 o 
   6   1   7        3.21        1.80      0.68 o 
   7   1   7        3.49        0.90      0.63 o 
   8   1   7        3.40        2.65      0.66 o 
   9   1   7       52.43       57.83      1.45 o 
  10   1   7        0.44        0.14      0.99 o 
  11   1   7       23.96       22.48      1.63 o 
 -17   2   7        0.97       -1.01      1.01 o 
 -16   2   7        3.16        1.46      1.05 o 
 -15   2   7       76.34       72.81      1.95 o 
 -14   2   7       72.16       65.88      1.83 o 
 -13   2   7       23.10       15.58      1.11 o 
 -12   2   7        0.87        1.43      0.66 o 
 -11   2   7        0.09       -0.28      0.58 o 
 -10   2   7       99.14       96.76      1.48 o 
  -9   2   7       65.74       57.86      1.16 o 
  -8   2   7      501.03      522.72      4.32 o 
  -7   2   7      229.32      245.34      3.59 o 
  -6   2   7      235.48      246.85      2.33 o 
  -5   2   7      186.56      191.03      1.74 o 
  -4   2   7      401.75      382.32      2.95 o 
  -3   2   7      747.24      701.83      4.98 o 
  -2   2   7      255.67      253.23      2.02 o 
  -1   2   7      209.63      169.53      2.14 o 
   0   2   7     1658.14     1824.27     11.63 o 
   1   2   7      155.03      165.79      1.43 o 
   2   2   7      174.00      170.98      1.50 o 
   3   2   7      124.52      131.13      1.32 o 
   4   2   7        4.30        2.56      0.47 o 
   5   2   7     3010.41     3074.23     18.07 o 
   6   2   7        3.36       -0.26      0.62 o 
   7   2   7      390.60      361.95      3.76 o 
   8   2   7        5.09       -0.12      0.72 o 
   9   2   7        7.12        5.76      0.93 o 
  10   2   7       13.09       17.57      1.31 o 
  11   2   7        4.28        4.33      1.16 o 
 -17   3   7        2.05        1.88      1.11 o 
 -16   3   7        4.14        3.38      1.09 o 
 -15   3   7        7.83        9.53      1.07 o 
 -14   3   7       14.46       12.56      1.06 o 
 -13   3   7        7.94        5.88      0.93 o 
 -12   3   7       32.31       35.69      1.52 o 
 -11   3   7        0.13       -0.78      0.78 o 
 -10   3   7       21.07       14.86      2.14 o 
  -9   3   7        6.69        6.26      0.73 o 
  -8   3   7       13.22       12.72      0.83 o 
  -7   3   7       26.87       25.94      0.88 o 
  -6   3   7      129.93      114.84      1.29 o 
  -5   3   7       13.32       16.67      0.67 o 
  -4   3   7      114.14      113.80      1.73 o 
  -3   3   7       57.84       58.38      0.91 o 
  -2   3   7      408.90      389.46      3.03 o 
  -1   3   7      188.30      200.87      1.57 o 
   0   3   7      621.92      657.67      4.51 o 
   1   3   7      697.65      690.11      4.73 o 
   2   3   7      373.06      378.58      2.67 o 
   3   3   7        4.23        2.70      0.45 o 
   4   3   7       43.37       44.40      0.94 o 
   5   3   7        0.57        2.10      0.48 o 
   6   3   7       75.20       86.56      1.76 o 
   7   3   7       83.18       91.08      1.83 o 
   8   3   7       35.06       25.88      1.33 o 
   9   3   7        3.01        4.80      1.05 o 
  10   3   7        3.79        1.14      1.13 o 
  11   3   7        0.48       -1.09      1.09 o 
 -16   4   7        0.75        1.19      1.07 o 
 -15   4   7        0.74        1.61      1.01 o 
 -14   4   7        4.08        2.98      0.97 o 
 -13   4   7       38.19       36.00      1.67 o 
 -12   4   7        2.57        3.33      0.86 o 
 -11   4   7       95.29       95.76      1.89 o 
 -10   4   7       39.21       35.20      1.38 o 
  -9   4   7      111.20      120.63      1.62 o 
  -8   4   7        6.96        4.72      0.59 o 
  -7   4   7       16.37       19.81      0.77 o 
  -6   4   7       12.28       16.54      0.93 o 
  -5   4   7      155.25      169.04      2.86 o 
  -4   4   7      106.87      106.57      1.21 o 
  -3   4   7      166.07      168.54      1.57 o 
  -2   4   7       13.61       11.91      0.56 o 
  -1   4   7        8.32        6.23      0.38 o 
   0   4   7      160.06      180.04      1.48 o 
   1   4   7        0.03       -0.37      0.37 o 
   2   4   7        4.57        5.04      1.07 o 
   3   4   7      159.62      167.43      1.60 o 
   4   4   7        1.16       -0.07      1.13 o 
   5   4   7      169.22      173.07      2.22 o 
   6   4   7      168.16      171.05      2.31 o 
   7   4   7        4.20        1.87      0.84 o 
   8   4   7       18.75       16.15      1.24 o 
   9   4   7       30.52       24.22      1.59 o 
  10   4   7        5.39        2.64      1.12 o 
 -15   5   7        0.68        1.14      1.02 o 
 -14   5   7        0.47       -0.76      1.15 o 
 -13   5   7        4.48        3.04      0.96 o 
 -12   5   7        4.15        2.24      1.08 o 
 -11   5   7      113.08      121.98      2.20 o 
 -10   5   7       11.02       11.71      0.95 o 
  -9   5   7      483.01      500.33      5.03 o 
  -8   5   7        1.22        1.12      0.52 o 
  -7   5   7       66.09       68.70      1.02 o 
  -6   5   7       40.12       43.38      0.91 o 
  -5   5   7        6.14        6.14      0.49 o 
  -4   5   7        8.35        6.24      0.55 o 
  -3   5   7       12.61       10.72      0.93 o 
  -2   5   7      212.35      196.80      1.52 o 
  -1   5   7       15.88        8.78      0.65 o 
   0   5   7      219.67      230.73      2.04 o 
   1   5   7      205.06      196.37      2.47 o 
   2   5   7       53.83       53.86      1.49 o 
   3   5   7       11.69       11.81      0.97 o 
   4   5   7      161.29      146.04      3.08 o 
   5   5   7        4.97        4.12      0.90 o 
   6   5   7       33.72       42.09      1.39 o 
   7   5   7       33.52       28.32      1.55 o 
   8   5   7       28.92       34.93      1.71 o 
   9   5   7        4.77        3.00      1.07 o 
 -15   6   7        0.00        0.30      1.03 o 
 -14   6   7        0.21        0.81      0.93 o 
 -13   6   7        4.46        6.36      1.02 o 
 -12   6   7        3.35        2.67      0.92 o 
 -11   6   7       57.71       53.58      1.64 o 
 -10   6   7       31.41       32.78      1.22 o 
  -9   6   7        9.48        7.18      0.94 o 
  -8   6   7      158.68      160.61      2.15 o 
  -7   6   7       19.92       21.84      0.93 o 
  -6   6   7       13.36       11.47      0.61 o 
  -5   6   7      120.11      117.64      1.40 o 
  -4   6   7      112.05      107.84      1.30 o 
  -3   6   7      625.07      612.46      4.56 o 
  -2   6   7      217.40      225.46      2.27 o 
  -1   6   7      223.96      239.32      2.93 o 
   0   6   7      258.43      270.35      2.68 o 
   1   6   7       13.20       16.39      1.08 o 
   2   6   7      132.13      141.74      2.23 o 
   3   6   7      476.06      480.67      5.19 o 
   4   6   7        8.30        7.96      0.95 o 
   5   6   7      188.99      180.00      3.66 o 
   6   6   7       31.00       27.34      1.50 o 
   7   6   7        0.06        2.28      0.98 o 
   8   6   7        6.26        8.71      1.38 o 
   9   6   7       33.26       34.36      2.07 o 
 -13   7   7        0.05       -0.05      1.15 o 
 -12   7   7       12.09       12.18      1.22 o 
 -11   7   7       12.58        8.63      0.94 o 
 -10   7   7       77.81       81.11      1.84 o 
  -9   7   7        5.80        5.34      0.81 o 
  -8   7   7      130.98      132.32      2.14 o 
  -7   7   7       61.88       64.45      1.54 o 
  -6   7   7       10.32       10.07      0.80 o 
  -5   7   7       11.56       13.12      0.92 o 
  -4   7   7      151.90      149.14      2.22 o 
  -3   7   7       77.36       74.16      2.12 o 
  -2   7   7      253.74      244.75      5.23 o 
  -1   7   7      282.02      267.50      3.19 o 
   0   7   7      161.53      151.71      2.27 o 
   1   7   7       71.95       72.31      2.38 o 
   2   7   7       82.29       77.87      2.37 o 
   3   7   7        0.61        2.47      1.20 o 
   4   7   7        5.80        0.55      1.24 o 
   5   7   7       13.97       12.40      1.95 o 
   6   7   7        8.10        6.30      1.21 o 
   7   7   7       59.07       70.52      2.83 o 
 -12   8   7        3.57        2.93      1.95 o 
 -11   8   7        0.20        2.25      1.86 o 
 -10   8   7        6.22        5.62      1.06 o 
  -9   8   7       14.18       17.43      1.90 o 
  -8   8   7       18.66       19.11      1.21 o 
  -7   8   7      128.47      129.55      2.11 o 
  -6   8   7        9.89        7.36      1.14 o 
  -5   8   7        4.85        3.05      0.83 o 
  -4   8   7       11.40        7.79      0.79 o 
  -3   8   7        4.08        3.90      0.77 o 
  -2   8   7       60.33       60.60      1.60 o 
  -1   8   7       33.07       33.39      1.39 o 
   0   8   7        2.15        1.97      0.80 o 
   1   8   7       10.88        9.89      0.93 o 
   2   8   7        4.56        2.02      1.32 o 
   3   8   7       29.17       37.26      2.25 o 
   4   8   7        2.27        2.05      1.66 o 
   5   8   7       31.15       22.37      2.34 o 
   6   8   7        0.17       -0.88      1.24 o 
 -10   9   7        2.17        1.27      1.86 o 
  -9   9   7        2.58       -0.78      1.95 o 
  -8   9   7        0.00        0.59      1.66 o 
  -7   9   7       96.81      101.87      3.71 o 
  -6   9   7       61.52       66.31      1.88 o 
  -5   9   7       12.43       13.94      0.95 o 
  -4   9   7        7.74       10.32      0.87 o 
  -3   9   7        2.07        4.16      0.82 o 
  -2   9   7        0.41       -0.68      0.77 o 
  -1   9   7        1.01        1.42      1.09 o 
   0   9   7       25.35       26.97      1.44 o 
   1   9   7       52.37       56.62      1.76 o 
   2   9   7        6.90        6.35      1.76 o 
   3   9   7        4.46        3.61      1.76 o 
   4   9   7        0.03        2.15      1.66 o 
  -7  10   7       15.84       12.11      2.05 o 
  -6  10   7        0.19       -1.47      1.66 o 
  -5  10   7        0.55       -0.10      1.56 o 
  -4  10   7       37.07       44.83      2.83 o 
  -3  10   7      143.15      152.50      3.61 o 
  -2  10   7       47.79       54.99      2.00 o 
  -1  10   7       19.92       22.42      3.81 o 
   0  10   7        4.18        5.40      1.90 o 
   1  10   7        0.39       -1.56      1.56 o 
 -17   0   8       10.64        7.52      2.15 o 
 -16   0   8        0.62       -1.07      1.76 o 
 -15   0   8        2.93        1.96      1.13 o 
 -14   0   8       58.78       57.69      2.10 o 
 -13   0   8       47.51       54.28      4.15 o 
 -12   0   8      402.50      404.42      5.35 o 
 -11   0   8        4.07        0.73      0.83 o 
 -10   0   8       49.71       39.34      1.55 o 
  -9   0   8       15.59       12.00      2.39 o 
  -8   0   8       79.76       85.13      1.89 o 
  -7   0   8        4.63        6.06      1.42 o 
  -6   0   8     3804.56     3886.06     41.78 o 
  -5   0   8     5980.72     6007.37     63.33 o 
  -4   0   8     9542.58     9720.82    107.69 o 
  -3   0   8     6958.73     7402.83     82.82 o 
  -2   0   8       31.40       16.60      1.47 o 
  -1   0   8     2318.95     2184.10     23.84 o 
   0   0   8     1960.90     2159.86     20.87 o 
   1   0   8        0.32        0.16      0.60 o 
   2   0   8      273.33      282.98      2.89 o 
   3   0   8      903.25      918.09      7.69 o 
   4   0   8      404.71      390.03      3.84 o 
   5   0   8       96.95      103.99      2.00 o 
   6   0   8     1257.47     1197.22     19.52 o 
   7   0   8      666.02      704.73      7.28 o 
   8   0   8      100.96      122.92      2.38 o 
   9   0   8       14.96       18.50      1.27 o 
  10   0   8       78.52       91.88      2.75 o 
 -17   1   8       34.64       41.04      2.31 o 
 -16   1   8        1.13        0.14      0.97 o 
 -15   1   8       67.27       77.72      1.97 o 
 -14   1   8       78.07       86.31      1.66 o 
 -13   1   8      208.68      209.54      2.47 o 
 -12   1   8        5.07        7.21      0.74 o 
 -11   1   8       13.34       14.23      0.75 o 
 -10   1   8      105.90      112.81      1.64 o 
  -9   1   8      380.55      393.50      3.53 o 
  -8   1   8     1069.11     1040.35      8.00 o 
  -7   1   8      161.98      157.13      1.77 o 
  -6   1   8      503.41      486.91      4.27 o 
  -5   1   8      872.47      869.75      6.93 o 
  -4   1   8      251.21      235.32      2.15 o 
  -3   1   8        9.92        7.23      0.83 o 
  -2   1   8      100.74       94.10      1.61 o 
  -1   1   8      992.64      955.69      7.05 o 
   0   1   8      933.69      914.78      6.25 o 
   1   1   8     1418.61     1420.31      8.62 o 
   2   1   8      158.57      171.83      1.56 o 
   3   1   8      556.04      535.60      3.68 o 
   4   1   8      343.99      369.28      2.77 o 
   5   1   8      375.85      365.74      3.11 o 
   6   1   8      193.01      176.42      1.90 o 
   7   1   8        0.84        0.92      0.63 o 
   8   1   8       62.05       63.21      1.35 o 
   9   1   8       10.23        8.94      1.11 o 
  10   1   8       49.99       49.97      1.97 o 
 -17   2   8        0.04        0.62      1.05 o 
 -16   2   8        1.78        2.15      1.07 o 
 -15   2   8        2.10        2.51      0.99 o 
 -14   2   8       57.56       63.33      1.84 o 
 -13   2   8      171.22      177.53      2.71 o 
 -12   2   8       19.28       19.27      1.01 o 
 -11   2   8       17.85       10.85      0.72 o 
 -10   2   8      785.91      770.24      6.21 o 
  -9   2   8      370.05      386.51      3.46 o 
  -8   2   8       90.23       94.58      1.67 o 
  -7   2   8       17.57       11.25      0.71 o 
  -6   2   8       75.75       72.34      1.39 o 
  -5   2   8       23.88       19.21      0.84 o 
  -4   2   8      859.66      826.54      6.59 o 
  -3   2   8       95.20       95.10      1.17 o 
  -2   2   8       33.45       23.58      0.68 o 
  -1   2   8      348.88      338.27      2.80 o 
   0   2   8        0.12        1.34      0.43 o 
   1   2   8      382.32      369.59      2.66 o 
   2   2   8      221.07      204.14      1.75 o 
   3   2   8       18.41       20.22      1.04 o 
   4   2   8      648.37      652.07      4.33 o 
   5   2   8      742.33      815.95      5.31 o 
   6   2   8       78.62       85.07      1.39 o 
   7   2   8       26.87       21.66      1.36 o 
   8   2   8       33.87       28.64      1.40 o 
   9   2   8       34.73       34.98      1.78 o 
  10   2   8       33.16       38.21      1.90 o 
 -17   3   8       11.99       12.75      1.29 o 
 -16   3   8       29.33       32.30      1.67 o 
 -15   3   8       26.23       29.26      1.54 o 
 -14   3   8        2.09        2.01      0.88 o 
 -13   3   8        3.45        3.77      0.90 o 
 -12   3   8        8.18       14.28      1.00 o 
 -11   3   8       85.65       92.60      1.87 o 
 -10   3   8       95.36       95.51      1.82 o 
  -9   3   8      270.78      277.05      3.19 o 
  -8   3   8       18.71       18.73      1.06 o 
  -7   3   8        4.32        5.48      0.85 o 
  -6   3   8      411.31      425.01      3.78 o 
  -5   3   8      200.42      192.37      2.08 o 
  -4   3   8        0.81       -0.46      0.46 o 
  -3   3   8     1373.91     1357.78      8.57 o 
  -2   3   8     1224.74     1215.66      7.63 o 
  -1   3   8       52.95       48.95      0.89 o 
   0   3   8      958.32     1002.48      8.77 o 
   1   3   8      213.50      224.45      2.13 o 
   2   3   8      262.70      254.01      2.16 o 
   3   3   8       12.96        9.00      0.55 o 
   4   3   8        0.08       -0.48      0.49 o 
   5   3   8      160.58      169.24      1.66 o 
   6   3   8       54.34       56.32      1.35 o 
   7   3   8       85.53       90.92      1.89 o 
   8   3   8       66.57       76.22      2.05 o 
   9   3   8      145.07      173.88      2.99 o 
  10   3   8       50.24       55.83      2.10 o 
 -16   4   8        1.51        3.48      1.05 o 
 -15   4   8       12.52       12.39      1.16 o 
 -14   4   8        7.28        4.01      0.99 o 
 -13   4   8        0.27        0.09      0.86 o 
 -12   4   8        0.60        0.94      0.83 o 
 -11   4   8      121.16      118.46      2.06 o 
 -10   4   8       51.43       46.52      1.48 o 
  -9   4   8       22.59       14.38      1.09 o 
  -8   4   8      105.83      112.03      1.66 o 
  -7   4   8      941.10      921.82      7.64 o 
  -6   4   8     1450.03     1478.32      9.13 o 
  -5   4   8       15.89       13.28      1.12 o 
  -4   4   8      123.15      139.00      1.46 o 
  -3   4   8      243.64      266.18      2.09 o 
  -2   4   8      436.87      442.95      3.15 o 
  -1   4   8      262.82      280.10      2.19 o 
   0   4   8        3.35        3.91      0.46 o 
   1   4   8      175.82      154.09      1.64 o 
   2   4   8     2069.82     2119.68     16.13 o 
   3   4   8      428.36      418.15      4.92 o 
   4   4   8        3.97        6.58      0.62 o 
   5   4   8      188.74      189.90      2.46 o 
   6   4   8      173.48      154.73      2.48 o 
   7   4   8        0.03        0.76      1.00 o 
   8   4   8       15.73        9.13      1.16 o 
   9   4   8       58.49       65.41      2.85 o 
 -15   5   8        0.03        0.09      0.97 o 
 -14   5   8       13.70       11.12      1.12 o 
 -13   5   8       26.88       25.25      1.37 o 
 -12   5   8       82.94       96.96      2.04 o 
 -11   5   8      343.83      359.62      6.65 o 
 -10   5   8      111.23      112.01      1.99 o 
  -9   5   8        7.77        5.12      0.71 o 
  -8   5   8      133.09      139.20      1.87 o 
  -7   5   8        2.58        2.81      0.62 o 
  -6   5   8        2.61        3.69      0.51 o 
  -5   5   8      185.99      190.08      2.19 o 
  -4   5   8       72.49       58.28      1.17 o 
  -3   5   8      265.51      246.14      1.95 o 
  -2   5   8      570.92      543.68      3.73 o 
  -1   5   8       61.13       53.02      0.86 o 
   0   5   8      100.74       97.35      1.18 o 
   1   5   8       43.53       43.96      1.42 o 
   2   5   8      179.18      177.52      2.62 o 
   3   5   8      466.80      465.60      5.12 o 
   4   5   8       88.48       82.29      1.92 o 
   5   5   8       22.91       30.41      1.51 o 
   6   5   8      166.57      201.30      3.00 o 
   7   5   8        0.62       -0.30      0.98 o 
   8   5   8        9.51        4.25      1.09 o 
   9   5   8       39.77       42.22      1.88 o 
 -15   6   8       10.49        8.93      1.33 o 
 -14   6   8        0.02        0.26      0.99 o 
 -13   6   8        4.62        1.10      0.97 o 
 -12   6   8       60.46       69.42      1.82 o 
 -11   6   8        6.09        6.03      0.81 o 
 -10   6   8        1.45        1.68      0.71 o 
  -9   6   8       54.71       53.09      1.38 o 
  -8   6   8      492.67      502.13      4.10 o 
  -7   6   8      113.71      109.86      1.52 o 
  -6   6   8      238.71      227.96      2.21 o 
  -5   6   8        0.08        0.61      0.49 o 
  -4   6   8      221.28      225.20      2.11 o 
  -3   6   8      102.09      100.46      1.12 o 
  -2   6   8      199.15      205.35      2.71 o 
  -1   6   8      193.13      194.62      2.62 o 
   0   6   8       30.26       31.61      1.08 o 
   1   6   8       58.95       63.67      1.59 o 
   2   6   8       13.06       11.82      0.95 o 
   3   6   8        5.25        5.83      0.90 o 
   4   6   8        6.75        4.19      0.99 o 
   5   6   8       19.03       20.00      4.49 o 
   6   6   8       16.32       12.20      1.35 o 
   7   6   8      157.02      171.23      3.52 o 
   8   6   8       62.33       72.34      2.50 o 
 -13   7   8       15.05       14.15      1.36 o 
 -12   7   8       11.99       12.86      1.06 o 
 -11   7   8        7.79        4.52      0.97 o 
 -10   7   8       69.74       73.92      1.81 o 
  -9   7   8        0.82       -0.23      0.79 o 
  -8   7   8      108.29      119.65      3.38 o 
  -7   7   8        0.18       -0.40      0.75 o 
  -6   7   8      151.02      146.83      2.25 o 
  -5   7   8       87.90       85.38      1.92 o 
  -4   7   8        0.07        0.26      0.72 o 
  -3   7   8        7.47        7.13      0.86 o 
  -2   7   8       77.60       66.47      1.74 o 
  -1   7   8        4.31        6.46      0.92 o 
   0   7   8       45.61       51.69      1.60 o 
   1   7   8      159.39      174.47      3.61 o 
   2   7   8        1.32       -0.03      1.32 o 
   3   7   8      284.10      317.04      7.91 o 
   4   7   8       47.37       49.42      3.03 o 
   5   7   8       26.06       28.71      2.73 o 
   6   7   8        1.55        1.53      1.28 o 
   7   7   8        0.01        0.49      1.76 o 
 -12   8   8       22.63       21.29      2.44 o 
 -11   8   8       17.58       13.36      1.42 o 
 -10   8   8        6.24        5.72      1.08 o 
  -9   8   8        4.50        4.37      0.87 o 
  -8   8   8       58.96       57.97      1.68 o 
  -7   8   8       23.31       24.97      2.10 o 
  -6   8   8       22.20       24.65      2.96 o 
  -5   8   8      131.99      136.56      2.62 o 
  -4   8   8      220.24      226.11      3.82 o 
  -3   8   8       32.63       38.97      1.43 o 
  -2   8   8        3.52        4.27      0.86 o 
  -1   8   8      179.56      187.32      2.74 o 
   0   8   8       44.45       39.27      1.52 o 
   1   8   8        2.09        1.01      1.13 o 
   2   8   8        2.53        2.41      1.20 o 
   3   8   8       37.58       37.41      2.83 o 
   4   8   8       69.55       62.80      3.32 o 
   5   8   8       35.84       33.70      3.03 o 
 -10   9   8       23.41       18.17      2.34 o 
  -9   9   8      190.12      188.79      5.27 o 
  -8   9   8        7.85        9.08      2.05 o 
  -7   9   8        8.87       10.04      1.10 o 
  -6   9   8        2.70        5.32      1.03 o 
  -5   9   8       54.14       50.92      1.57 o 
  -4   9   8       65.02       63.00      1.69 o 
  -3   9   8       31.34       37.11      1.48 o 
  -2   9   8       12.44        8.38      1.21 o 
  -1   9   8       58.82       59.21      1.76 o 
   0   9   8       89.23       97.14      2.04 o 
   1   9   8       40.50       45.02      2.83 o 
   2   9   8        4.46        4.10      1.76 o 
   3   9   8        1.08        1.37      1.76 o 
  -6  10   8        1.30        0.20      1.76 o 
  -5  10   8        4.67        4.20      1.76 o 
  -4  10   8       13.03       14.95      1.22 o 
  -3  10   8        4.68        5.20      1.10 o 
  -2  10   8        2.14        4.69      1.14 o 
  -1  10   8       44.04       50.40      2.78 o 
 -17   1   9       42.51       52.68      2.34 o 
 -16   1   9       19.38       22.33      1.42 o 
 -15   1   9       25.67       30.39      1.61 o 
 -14   1   9       29.05       41.73      1.35 o 
 -13   1   9        5.48        5.85      0.75 o 
 -12   1   9      104.41       93.13      1.64 o 
 -11   1   9       70.63       53.50      1.33 o 
 -10   1   9       81.72       68.41      1.36 o 
  -9   1   9        5.30        5.47      0.64 o 
  -8   1   9       23.66       24.15      0.94 o 
  -7   1   9       88.06       77.60      1.25 o 
  -6   1   9       45.49       40.06      1.14 o 
  -5   1   9       12.86        7.85      0.56 o 
  -4   1   9       47.96       54.68      1.03 o 
  -3   1   9       69.41       52.84      1.09 o 
  -2   1   9      138.56      144.00      1.96 o 
  -1   1   9       91.84      103.77      1.38 o 
   0   1   9        0.02       -0.43      0.43 o 
   1   1   9       73.04       71.84      1.04 o 
   2   1   9        0.97       -0.48      0.48 o 
   3   1   9       14.70       12.07      0.67 o 
   4   1   9       73.82       64.36      1.58 o 
   5   1   9       67.66       65.30      1.27 o 
   6   1   9       18.64       29.66      1.12 o 
   7   1   9       48.02       52.07      1.31 o 
   8   1   9       16.84       12.72      0.91 o 
   9   1   9        1.20       -0.48      1.09 o 
 -17   2   9        0.02       -0.33      1.05 o 
 -16   2   9       20.28       19.07      1.31 o 
 -15   2   9       54.30       66.65      1.90 o 
 -14   2   9       85.59       85.18      2.03 o 
 -13   2   9       35.34       25.58      1.28 o 
 -12   2   9        1.83        0.93      0.66 o 
 -11   2   9        1.24        1.66      0.63 o 
 -10   2   9      197.97      223.00      2.40 o 
  -9   2   9       24.41       27.31      1.76 o 
  -8   2   9      435.61      440.90      4.76 o 
  -7   2   9      172.45      176.59      2.29 o 
  -6   2   9      148.10      140.39      1.77 o 
  -5   2   9       55.83       66.60      1.19 o 
  -4   2   9       55.25       51.44      0.95 o 
  -3   2   9       65.18       51.10      1.00 o 
  -2   2   9       26.36       16.50      0.79 o 
  -1   2   9      750.86      752.76      5.31 o 
   0   2   9      234.66      232.88      2.06 o 
   1   2   9       16.35       16.68      0.70 o 
   2   2   9        2.87        6.13      0.53 o 
   3   2   9       40.17       27.55      1.61 o 
   4   2   9        0.31        0.26      0.75 o 
   5   2   9      117.79      150.34      2.67 o 
   6   2   9      438.89      460.71      3.70 o 
   7   2   9       87.68       79.72      1.65 o 
   8   2   9       53.65       49.46      1.85 o 
   9   2   9        6.22        3.55      1.18 o 
 -17   3   9        0.13       -0.64      1.09 o 
 -16   3   9        5.74        4.03      1.11 o 
 -15   3   9        0.01        0.05      0.97 o 
 -14   3   9        4.78        5.42      0.99 o 
 -13   3   9       39.49       35.04      1.47 o 
 -12   3   9       67.49       61.62      1.70 o 
 -11   3   9       35.96       34.75      1.35 o 
 -10   3   9       26.14       25.17      1.25 o 
  -9   3   9       48.41       42.17      1.35 o 
  -8   3   9      122.95      126.93      2.01 o 
  -7   3   9      207.28      204.96      2.29 o 
  -6   3   9        0.08       -0.19      0.51 o 
  -5   3   9      241.53      236.78      2.45 o 
  -4   3   9        5.72        4.02      0.49 o 
  -3   3   9        0.05        0.93      0.42 o 
  -2   3   9        7.85        7.09      0.46 o 
  -1   3   9       18.60       17.62      0.78 o 
   0   3   9       12.21        8.96      0.58 o 
   1   3   9      222.88      226.66      2.23 o 
   2   3   9        0.43        0.43      0.48 o 
   3   3   9        2.35        2.92      0.53 o 
   4   3   9       48.42       44.02      1.08 o 
   5   3   9       57.42       53.44      1.20 o 
   6   3   9       47.25       57.23      1.87 o 
   7   3   9       63.75       56.75      1.96 o 
   8   3   9        2.07        3.33      1.16 o 
   9   3   9        2.04        4.17      1.18 o 
 -16   4   9        3.34        3.01      1.12 o 
 -15   4   9        3.70        3.41      1.05 o 
 -14   4   9       13.40       12.02      1.14 o 
 -13   4   9        6.20        4.88      0.96 o 
 -12   4   9       17.56       14.66      1.31 o 
 -11   4   9       45.15       44.72      1.50 o 
 -10   4   9        5.76        3.07      0.83 o 
  -9   4   9        0.18       -0.75      0.75 o 
  -8   4   9      171.59      189.16      2.27 o 
  -7   4   9       19.64       14.50      0.95 o 
  -6   4   9       90.53       90.83      1.24 o 
  -5   4   9        0.62        0.04      0.45 o 
  -4   4   9      116.47      120.82      1.28 o 
  -3   4   9       92.10       95.12      1.15 o 
  -2   4   9      126.19      131.85      1.36 o 
  -1   4   9        1.57        0.81      0.45 o 
   0   4   9        1.35        1.10      0.59 o 
   1   4   9       39.18       32.92      2.84 o 
   2   4   9       83.70       86.44      1.35 o 
   3   4   9       18.08       19.40      1.23 o 
   4   4   9       29.49       28.31      1.19 o 
   5   4   9       15.75       11.78      0.96 o 
   6   4   9       19.87       14.54      1.18 o 
   7   4   9       19.81       27.57      1.69 o 
   8   4   9        2.66        1.38      1.16 o 
 -15   5   9        3.69        3.13      1.05 o 
 -14   5   9       13.61       13.43      1.19 o 
 -13   5   9        3.90        4.20      1.01 o 
 -12   5   9      146.57      156.63      3.21 o 
 -11   5   9       10.22       10.13      0.99 o 
 -10   5   9        0.15       -0.45      0.68 o 
  -9   5   9       86.06       80.61      1.55 o 
  -8   5   9       10.33       10.25      0.76 o 
  -7   5   9       29.03       31.90      1.17 o 
  -6   5   9        0.72        0.46      0.59 o 
  -5   5   9       40.37       39.71      0.88 o 
  -4   5   9      110.12      111.69      1.23 o 
  -3   5   9        9.74       10.65      0.54 o 
  -2   5   9       83.73       87.88      1.08 o 
  -1   5   9       18.04       21.23      0.75 o 
   0   5   9        3.08        1.98      0.47 o 
   1   5   9        4.13        3.73      0.56 o 
   2   5   9       66.93       69.01      1.79 o 
   3   5   9       89.16       82.04      1.94 o 
   4   5   9       89.71       91.85      2.14 o 
   5   5   9       24.81       23.05      1.90 o 
   6   5   9       32.08       42.14      1.88 o 
   7   5   9        0.93        1.59      1.09 o 
   8   5   9       15.98       14.76      1.31 o 
 -14   6   9        1.70       -0.24      0.94 o 
 -13   6   9        7.78        5.38      0.99 o 
 -12   6   9       43.47       44.55      1.45 o 
 -11   6   9       13.61       12.18      0.89 o 
 -10   6   9        6.47        7.88      0.82 o 
  -9   6   9       25.04       25.56      1.52 o 
  -8   6   9      438.55      457.66      6.51 o 
  -7   6   9      400.94      418.46      3.55 o 
  -6   6   9       69.64       72.01      1.40 o 
  -5   6   9      102.94      111.40      1.65 o 
  -4   6   9        6.97        5.99      0.55 o 
  -3   6   9        0.26        1.77      0.55 o 
  -2   6   9        9.84        7.71      1.08 o 
  -1   6   9      151.26      146.94      2.37 o 
   0   6   9      187.86      181.06      3.76 o 
   1   6   9       36.28       35.75      2.00 o 
   2   6   9        9.31        5.21      1.17 o 
   3   6   9       14.08       10.74      1.81 o 
   4   6   9        3.41        1.95      1.76 o 
   5   6   9       34.53       42.78      2.83 o 
   6   6   9        0.95       -0.31      1.21 o 
   7   6   9       28.14       25.77      4.15 o 
 -13   7   9        2.59        1.69      1.08 o 
 -12   7   9        6.54        6.27      0.96 o 
 -11   7   9       24.95       25.06      1.53 o 
 -10   7   9       41.12       35.29      1.52 o 
  -9   7   9        5.99        4.93      0.87 o 
  -8   7   9      209.19      214.47      2.98 o 
  -7   7   9       17.34       18.75      1.68 o 
  -6   7   9        0.53       -0.17      0.79 o 
  -5   7   9       91.44       90.66      1.86 o 
  -4   7   9       64.75       60.91      1.81 o 
  -3   7   9      360.83      366.75      4.21 o 
  -2   7   9       60.63       66.26      2.45 o 
  -1   7   9       32.35       30.63      1.92 o 
   0   7   9        0.00       -1.03      1.03 o 
   1   7   9       21.84       20.07      2.15 o 
   2   7   9        1.87       -1.20      1.20 o 
   3   7   9       53.05       60.75      3.22 o 
   4   7   9        3.11        1.47      1.76 o 
   5   7   9       30.98       30.28      2.93 o 
 -12   8   9        0.58        1.50      1.12 o 
 -11   8   9        0.00       -1.03      1.03 o 
 -10   8   9        3.54        1.61      0.92 o 
  -9   8   9       43.01       43.86      3.04 o 
  -8   8   9      101.65      111.37      2.16 o 
  -7   8   9       45.73       46.74      1.74 o 
  -6   8   9       10.30       11.28      0.98 o 
  -5   8   9       36.84       39.61      1.86 o 
  -4   8   9        3.49        4.73      0.90 o 
  -3   8   9        2.29        3.10      0.86 o 
  -2   8   9        0.52       -0.66      0.87 o 
  -1   8   9       23.00       23.44      1.43 o 
   0   8   9        6.29        5.94      1.27 o 
   1   8   9        0.92        0.29      1.47 o 
   2   8   9        1.19       -1.66      1.66 o 
   3   8   9       16.57       16.90      2.15 o 
   4   8   9       15.91       15.92      2.25 o 
  -9   9   9       29.74       25.88      2.93 o 
  -8   9   9        9.27        7.98      1.56 o 
  -7   9   9        5.81        5.99      1.10 o 
  -6   9   9       28.88       35.33      2.10 o 
  -5   9   9        6.53        6.86      0.96 o 
  -4   9   9        8.10       10.43      1.00 o 
  -3   9   9       12.22       13.35      1.06 o 
  -2   9   9       31.63       30.10      1.80 o 
  -1   9   9        8.73        8.65      1.21 o 
   0   9   9        1.74        2.64      1.66 o 
   1   9   9       16.59       17.38      2.15 o 
   2   9   9        4.57        5.08      1.86 o 
 -17   0  10        2.65        0.78      1.95 o 
 -16   0  10        2.44        2.15      1.86 o 
 -15   0  10        3.70        2.69      1.17 o 
 -14   0  10        1.86        3.86      1.10 o 
 -13   0  10       14.88       18.67      2.30 o 
 -12   0  10        3.06       10.64      1.10 o 
 -11   0  10       77.98       72.66      4.10 o 
 -10   0  10       54.53       47.45      1.80 o 
  -9   0  10        4.24        2.30      2.69 o 
  -8   0  10      222.54      206.85      3.18 o 
  -7   0  10     1593.56     1585.82     16.82 o 
  -6   0  10       54.52       62.48      1.40 o 
  -5   0  10       94.55      102.71      2.13 o 
  -4   0  10      406.31      382.63      5.15 o 
  -3   0  10      567.47      566.36      7.04 o 
  -2   0  10       76.09       74.76      1.82 o 
  -1   0  10       15.81       14.77      0.96 o 
   0   0  10      163.66      148.53      2.29 o 
   1   0  10       32.26       29.00      1.37 o 
   2   0  10        0.80       -0.71      0.71 o 
   3   0  10        1.61        3.92      0.85 o 
   4   0  10       66.82       68.01      1.81 o 
   5   0  10      157.81      163.86      3.07 o 
   6   0  10       43.23       40.23      1.69 o 
   7   0  10        6.32       14.82      1.20 o 
   8   0  10      144.67      167.81      3.58 o 
   9   0  10        0.85       -0.68      2.05 o 
 -17   1  10        0.21       -1.35      1.35 o 
 -16   1  10       51.80       65.86      2.03 o 
 -15   1  10        0.05        0.47      0.98 o 
 -14   1  10        2.66        2.48      0.77 o 
 -13   1  10        2.94        2.93      0.76 o 
 -12   1  10       31.07       22.13      1.25 o 
 -11   1  10      380.07      347.69      3.39 o 
 -10   1  10        0.02       -0.59      0.59 o 
  -9   1  10        7.57       10.01      0.79 o 
  -8   1  10      276.63      274.20      3.41 o 
  -7   1  10      106.28      107.14      1.80 o 
  -6   1  10      348.85      349.78      3.40 o 
  -5   1  10        0.69        0.19      0.47 o 
  -4   1  10       10.31       11.55      0.67 o 
  -3   1  10        0.12        0.17      0.51 o 
  -2   1  10      115.07      115.13      1.64 o 
  -1   1  10        0.39        1.02      0.52 o 
   0   1  10      237.12      229.07      2.30 o 
   1   1  10      320.70      314.67      2.64 o 
   2   1  10       22.21       23.21      0.90 o 
   3   1  10      293.27      289.95      2.57 o 
   4   1  10      120.65      127.09      1.66 o 
   5   1  10        0.30       -0.61      0.61 o 
   6   1  10       60.87       53.68      1.30 o 
   7   1  10        0.06        0.05      0.79 o 
   8   1  10        3.53        3.80      1.01 o 
   9   1  10       14.00       14.48      1.66 o 
 -17   2  10       11.29       10.35      1.22 o 
 -16   2  10       10.30        9.14      1.18 o 
 -15   2  10       18.99       18.87      1.23 o 
 -14   2  10        8.55        5.72      1.01 o 
 -13   2  10        2.70        6.34      0.97 o 
 -12   2  10       97.30       86.87      1.59 o 
 -11   2  10        5.98        4.37      0.71 o 
 -10   2  10       11.88       12.24      0.92 o 
  -9   2  10        7.34        7.61      0.82 o 
  -8   2  10       25.35       20.84      1.34 o 
  -7   2  10       58.31       55.85      1.29 o 
  -6   2  10      447.40      438.11      3.98 o 
  -5   2  10       26.26       19.33      0.83 o 
  -4   2  10       54.93       50.30      1.03 o 
  -3   2  10        9.48        8.52      0.63 o 
  -2   2  10       48.99       40.10      1.10 o 
  -1   2  10      248.84      250.98      2.39 o 
   0   2  10      172.23      175.06      1.93 o 
   1   2  10       47.45       39.26      0.96 o 
   2   2  10      269.29      274.40      2.44 o 
   3   2  10       95.24       97.43      1.44 o 
   4   2  10        1.52        1.19      0.65 o 
   5   2  10        4.44        3.39      0.72 o 
   6   2  10        0.57       -0.69      0.69 o 
   7   2  10       31.66       29.73      1.49 o 
   8   2  10       34.26       28.71      2.26 o 
 -16   3  10       16.66       25.12      1.56 o 
 -15   3  10       18.28       16.48      1.24 o 
 -14   3  10       36.33       41.96      1.67 o 
 -13   3  10       27.72       30.43      1.46 o 
 -12   3  10        4.23        5.12      0.92 o 
 -11   3  10      133.35      106.37      2.01 o 
 -10   3  10      293.00      285.70      4.12 o 
  -9   3  10       12.12       11.17      0.88 o 
  -8   3  10      108.85      103.42      1.82 o 
  -7   3  10        0.80        0.47      0.61 o 
  -6   3  10      358.14      349.31      3.34 o 
  -5   3  10      307.88      306.86      2.73 o 
  -4   3  10       97.80      102.88      1.40 o 
  -3   3  10      192.61      189.83      1.76 o 
  -2   3  10      369.17      355.60      3.06 o 
  -1   3  10      169.17      174.90      1.88 o 
   0   3  10       22.30       18.31      0.84 o 
   1   3  10        6.45        3.92      0.59 o 
   2   3  10       16.01       12.36      0.65 o 
   3   3  10       10.98        6.42      0.60 o 
   4   3  10        0.52       -0.58      0.58 o 
   5   3  10        2.37        2.11      0.76 o 
   6   3  10      129.40      145.40      2.65 o 
   7   3  10       40.14       50.98      1.86 o 
   8   3  10        0.33       -1.11      1.11 o 
 -16   4  10        0.67        1.13      1.06 o 
 -15   4  10        0.21        0.00      0.96 o 
 -14   4  10        0.94        0.91      0.97 o 
 -13   4  10        0.66        1.25      0.90 o 
 -12   4  10       15.06       10.20      1.03 o 
 -11   4  10        3.32        2.02      0.85 o 
 -10   4  10      164.53      173.33      2.55 o 
  -9   4  10      565.28      575.74      5.18 o 
  -8   4  10       32.10       32.44      1.23 o 
  -7   4  10       91.89       90.33      1.34 o 
  -6   4  10       22.42       20.28      0.87 o 
  -5   4  10      295.57      284.50      2.32 o 
  -4   4  10       72.49       66.86      1.09 o 
  -3   4  10        0.61        0.45      0.49 o 
  -2   4  10      151.16      128.57      1.46 o 
  -1   4  10      173.47      182.77      1.94 o 
   0   4  10      214.09      209.85      2.23 o 
   1   4  10       54.91       58.40      1.20 o 
   2   4  10      309.53      314.72      2.90 o 
   3   4  10      108.67      120.27      2.36 o 
   4   4  10        0.07       -0.91      0.91 o 
   5   4  10       57.41       51.90      1.84 o 
   6   4  10       32.58       33.06      1.71 o 
   7   4  10      105.39       94.91      2.35 o 
 -15   5  10        2.15        1.50      1.06 o 
 -14   5  10       46.73       55.01      1.81 o 
 -13   5  10      136.15      130.72      2.43 o 
 -12   5  10        3.05        2.16      0.96 o 
 -11   5  10        3.12        4.85      0.82 o 
 -10   5  10        8.78        6.70      0.79 o 
  -9   5  10       48.52       43.91      1.34 o 
  -8   5  10      211.86      208.06      2.47 o 
  -7   5  10       68.85       71.85      1.49 o 
  -6   5  10      317.65      314.75      3.19 o 
  -5   5  10      332.71      328.76      2.90 o 
  -4   5  10       80.90       90.29      1.19 o 
  -3   5  10       96.69       86.06      1.16 o 
  -2   5  10       92.98       96.59      1.25 o 
  -1   5  10       74.37       75.11      1.22 o 
   0   5  10        1.18       -0.21      0.76 o 
   1   5  10        0.38        0.64      0.84 o 
   2   5  10       68.74       58.59      1.75 o 
   3   5  10       46.44       42.99      1.66 o 
   4   5  10       78.05       79.66      2.48 o 
   5   5  10       18.87       28.08      1.58 o 
   6   5  10        8.87       12.62      1.24 o 
   7   5  10      180.61      197.91      3.25 o 
 -14   6  10       44.71       43.26      1.79 o 
 -13   6  10       23.01       19.64      1.31 o 
 -12   6  10        6.20        4.74      0.84 o 
 -11   6  10        1.04        0.81      0.75 o 
 -10   6  10        3.01        1.22      0.76 o 
  -9   6  10        2.89        1.03      0.73 o 
  -8   6  10       40.95       36.95      1.65 o 
  -7   6  10      536.33      569.20      7.27 o 
  -6   6  10       24.43       19.95      2.04 o 
  -5   6  10        1.81        3.35      0.84 o 
  -4   6  10       66.61       75.82      1.78 o 
  -3   6  10       44.91       58.67      1.66 o 
  -2   6  10       33.50       36.65      1.53 o 
  -1   6  10       81.40       75.32      2.35 o 
   0   6  10       10.12       10.64      1.27 o 
   1   6  10        8.98        9.84      1.31 o 
   2   6  10       19.41       20.72      1.73 o 
   3   6  10        2.19        3.42      1.76 o 
   4   6  10       44.19       42.00      3.13 o 
   5   6  10       13.69       10.94      2.15 o 
   6   6  10        2.47        1.59      1.35 o 
 -13   7  10        0.01       -1.06      1.10 o 
 -12   7  10        0.49       -0.47      1.08 o 
 -11   7  10       41.72       42.60      1.69 o 
 -10   7  10       34.43       33.30      1.55 o 
  -9   7  10       28.53       36.12      1.58 o 
  -8   7  10       18.67       26.31      1.45 o 
  -7   7  10        3.94        2.42      0.90 o 
  -6   7  10       25.01       28.52      1.89 o 
  -5   7  10       11.64        7.97      0.93 o 
  -4   7  10      146.79      146.52      2.43 o 
  -3   7  10        0.69        2.91      0.93 o 
  -2   7  10        8.39        8.45      0.98 o 
  -1   7  10        1.69        0.30      0.89 o 
   0   7  10       58.26       57.78      2.30 o 
   1   7  10       97.66      111.15      3.81 o 
   2   7  10        0.01       -1.47      1.66 o 
   3   7  10       23.67       29.20      2.83 o 
   4   7  10       56.60       51.08      3.32 o 
 -11   8  10        5.51        5.93      1.20 o 
 -10   8  10        2.06        2.11      0.95 o 
  -9   8  10        2.67        2.72      0.95 o 
  -8   8  10       21.04       17.46      1.54 o 
  -7   8  10        2.03        1.83      0.90 o 
  -6   8  10       43.54       47.99      1.63 o 
  -5   8  10        8.84        8.07      1.00 o 
  -4   8  10       83.99       90.77      2.04 o 
  -3   8  10       26.19       34.73      1.57 o 
  -2   8  10        2.38        0.08      0.89 o 
  -1   8  10        6.35        4.46      1.14 o 
   0   8  10        2.38       -0.49      1.47 o 
   1   8  10       11.42       10.16      1.86 o 
   2   8  10        1.72       -0.10      1.76 o 
   3   8  10        0.73        2.15      1.86 o 
  -8   9  10       87.85       92.06      2.44 o 
  -7   9  10       24.17       28.62      2.25 o 
  -6   9  10        1.05        0.44      1.25 o 
  -5   9  10        1.75        1.41      1.06 o 
  -4   9  10       13.83       14.01      1.28 o 
  -3   9  10        7.47        6.13      1.17 o 
  -2   9  10       16.71       16.90      1.38 o 
  -1   9  10        4.58        2.83      1.76 o 
   0   9  10       52.49       62.02      3.13 o 
 -17   1  11       44.20       56.51      2.48 o 
 -16   1  11        0.92        1.43      1.03 o 
 -15   1  11       50.09       59.42      1.90 o 
 -14   1  11        0.34        0.18      0.72 o 
 -13   1  11        1.33        1.16      0.74 o 
 -12   1  11       56.52       62.56      1.50 o 
 -11   1  11      453.46      417.98      3.92 o 
 -10   1  11       83.95       57.06      1.35 o 
  -9   1  11      257.53      256.93      2.85 o 
  -8   1  11       90.59       86.67      1.79 o 
  -7   1  11      399.90      375.15      3.63 o 
  -6   1  11     1172.39     1139.78     12.63 o 
  -5   1  11       34.74       32.28      2.06 o 
  -4   1  11      291.81      270.88      3.24 o 
  -3   1  11      129.01      111.96      1.68 o 
  -2   1  11        5.72        7.47      0.92 o 
  -1   1  11       19.05       16.68      0.95 o 
   0   1  11        0.48       -0.51      0.51 o 
   1   1  11        6.38        2.99      0.65 o 
   2   1  11       13.50        7.55      0.72 o 
   3   1  11        2.89        0.27      0.62 o 
   4   1  11        2.34        2.15      0.68 o 
   5   1  11       12.72       14.44      0.83 o 
   6   1  11        0.20        0.17      0.77 o 
   7   1  11       22.22       19.62      1.21 o 
   8   1  11       12.95        8.50      1.62 o 
 -17   2  11       25.72       23.23      1.58 o 
 -16   2  11        5.03        3.81      1.09 o 
 -15   2  11       47.81       45.51      1.70 o 
 -14   2  11        1.27        0.54      0.92 o 
 -13   2  11        9.65        9.49      1.01 o 
 -12   2  11       43.19       35.19      1.27 o 
 -11   2  11        1.06        0.57      0.84 o 
 -10   2  11        0.29       -0.13      0.79 o 
  -9   2  11      105.47       98.66      1.91 o 
  -8   2  11        5.79        1.64      0.73 o 
  -7   2  11     1383.97     1361.87     11.38 o 
  -6   2  11      437.23      417.82      3.55 o 
  -5   2  11      143.14      142.78      1.91 o 
  -4   2  11      336.03      314.05      3.19 o 
  -3   2  11      193.92      198.18      2.34 o 
  -2   2  11       34.61       20.65      1.06 o 
  -1   2  11        1.47        3.20      0.64 o 
   0   2  11       65.84       61.82      1.23 o 
   1   2  11       28.43       30.78      1.01 o 
   2   2  11      322.52      343.08      3.97 o 
   3   2  11      402.55      399.49      3.80 o 
   4   2  11      111.33      103.19      1.55 o 
   5   2  11      111.31       98.19      1.60 o 
   6   2  11        0.23       -0.07      0.92 o 
   7   2  11        5.72       -0.40      1.12 o 
 -16   3  11        0.11       -0.84      1.03 o 
 -15   3  11        0.18        0.38      1.00 o 
 -14   3  11        3.18        5.60      1.19 o 
 -13   3  11        0.22        0.60      0.86 o 
 -12   3  11        0.14       -0.44      0.84 o 
 -11   3  11        0.14        0.48      0.84 o 
 -10   3  11       41.56       35.16      1.42 o 
  -9   3  11       21.01       16.00      0.99 o 
  -8   3  11        1.04       -0.68      0.68 o 
  -7   3  11      106.91      105.33      2.41 o 
  -6   3  11      227.78      214.91      3.16 o 
  -5   3  11       33.09       27.61      1.42 o 
  -4   3  11       38.76       34.62      0.99 o 
  -3   3  11      261.08      247.99      2.40 o 
  -2   3  11      548.90      533.00      4.30 o 
  -1   3  11       42.93       51.03      1.17 o 
   0   3  11       35.31       31.79      1.07 o 
   1   3  11        0.01       -0.60      0.60 o 
   2   3  11       20.57       25.30      1.17 o 
   3   3  11       55.95       64.66      1.42 o 
   4   3  11       83.47       92.24      1.88 o 
   5   3  11        2.46       -0.98      0.98 o 
   6   3  11        9.80       11.21      1.42 o 
   7   3  11        5.00        3.60      1.20 o 
 -16   4  11        8.32        9.07      1.18 o 
 -15   4  11        1.72        2.15      1.01 o 
 -14   4  11       31.97       38.71      1.95 o 
 -13   4  11        6.88       10.01      1.05 o 
 -12   4  11        8.99        9.03      1.03 o 
 -11   4  11        0.16       -0.45      0.76 o 
 -10   4  11        6.27        5.00      0.84 o 
  -9   4  11       25.98       22.92      1.19 o 
  -8   4  11       34.07       35.69      1.27 o 
  -7   4  11      301.91      311.79      2.80 o 
  -6   4  11      300.23      300.75      2.71 o 
  -5   4  11       14.86       17.16      1.04 o 
  -4   4  11       13.92       14.58      0.89 o 
  -3   4  11        8.12        5.80      0.56 o 
  -2   4  11        9.74        9.38      0.65 o 
  -1   4  11      121.65      105.00      1.51 o 
   0   4  11        5.38        8.09      0.70 o 
   1   4  11       22.39       23.03      1.46 o 
   2   4  11        2.53        0.65      0.97 o 
   3   4  11        0.69       -0.91      0.91 o 
   4   4  11        0.16       -1.14      1.14 o 
   5   4  11        2.96        1.36      1.05 o 
   6   4  11        1.52       -1.11      1.11 o 
 -15   5  11        4.97        6.42      1.14 o 
 -14   5  11        8.83       10.77      1.18 o 
 -13   5  11        3.89        3.79      0.99 o 
 -12   5  11       38.34       43.76      1.86 o 
 -11   5  11       90.78       90.47      1.76 o 
 -10   5  11        6.64        2.79      0.80 o 
  -9   5  11       72.79       80.53      1.64 o 
  -8   5  11       26.30       30.91      1.26 o 
  -7   5  11        0.09        0.33      0.69 o 
  -6   5  11      119.65      116.12      2.24 o 
  -5   5  11       35.39       38.46      1.09 o 
  -4   5  11        2.68        1.97      0.60 o 
  -3   5  11      246.25      241.20      2.15 o 
  -2   5  11       62.75       63.70      1.21 o 
  -1   5  11        6.44        5.12      0.87 o 
   0   5  11        0.03        1.83      0.87 o 
   1   5  11        0.29        0.24      0.90 o 
   2   5  11        5.24        6.31      1.17 o 
   3   5  11       13.18       14.83      1.45 o 
   4   5  11        2.88        2.39      1.24 o 
   5   5  11        1.64       -0.32      1.09 o 
   6   5  11        0.03       -1.86      1.86 o 
 -14   6  11        5.38        4.10      1.06 o 
 -13   6  11        1.74        0.91      0.96 o 
 -12   6  11        1.69        2.37      0.97 o 
 -11   6  11        0.64       -0.78      0.78 o 
 -10   6  11       35.34       31.95      1.32 o 
  -9   6  11        4.15        3.71      0.82 o 
  -8   6  11       11.49       11.51      0.93 o 
  -7   6  11      156.01      156.40      3.01 o 
  -6   6  11       86.74       84.76      1.96 o 
  -5   6  11       33.64       39.42      1.90 o 
  -4   6  11      111.65      129.31      2.39 o 
  -3   6  11      254.92      271.67      6.97 o 
  -2   6  11        8.94        4.68      0.98 o 
  -1   6  11       18.03       16.98      1.47 o 
   0   6  11       56.36       61.48      2.29 o 
   1   6  11       91.28       96.98      3.52 o 
   2   6  11       90.40       90.15      3.52 o 
   3   6  11       57.46       53.91      3.22 o 
   4   6  11        0.93        3.91      1.86 o 
 -12   7  11        0.47       -0.31      1.10 o 
 -11   7  11       14.96       16.65      1.43 o 
 -10   7  11        9.51        8.01      1.02 o 
  -9   7  11        6.22        5.04      1.72 o 
  -8   7  11        0.02        0.21      0.90 o 
  -7   7  11       27.89       29.63      1.55 o 
  -6   7  11        3.03        2.54      0.92 o 
  -5   7  11       36.02       33.32      1.54 o 
  -4   7  11       74.34       73.77      1.99 o 
  -3   7  11       58.92       54.22      1.75 o 
  -2   7  11      192.14      176.70      5.41 o 
  -1   7  11       13.56       11.62      1.86 o 
   0   7  11        0.03       -0.88      1.56 o 
   1   7  11        0.04        0.20      1.66 o 
   2   7  11        2.05        0.88      1.76 o 
   3   7  11        1.38        1.27      1.76 o 
 -10   8  11        9.59        8.84      1.29 o 
  -9   8  11        4.99        4.81      1.20 o 
  -8   8  11       18.79       15.54      1.71 o 
  -7   8  11        2.57        3.18      1.13 o 
  -6   8  11       14.35       11.48      1.35 o 
  -5   8  11        5.55        6.60      1.21 o 
  -4   8  11       55.33       56.35      4.35 o 
  -3   8  11       39.16       42.08      2.07 o 
  -2   8  11        8.76        8.71      1.24 o 
  -1   8  11        7.62        3.03      1.66 o 
   0   8  11        1.42        1.37      1.66 o 
   1   8  11       10.80       10.16      1.95 o 
  -7   9  11        7.96       10.21      1.31 o 
  -6   9  11        0.45        1.23      1.13 o 
  -5   9  11        0.18        0.22      1.14 o 
  -4   9  11        2.80        3.50      1.24 o 
  -3   9  11       14.62       12.52      1.35 o 
 -17   0  12        7.08        2.83      1.95 o 
 -16   0  12       32.45       37.31      3.13 o 
 -15   0  12       33.88       44.58      2.14 o 
 -14   0  12        0.02        0.39      1.04 o 
 -13   0  12       49.20       35.57      2.30 o 
 -12   0  12        8.24        7.35      1.17 o 
 -11   0  12        9.40       11.18      1.21 o 
 -10   0  12       58.82       53.86      1.90 o 
  -9   0  12      239.82      216.96      6.01 o 
  -8   0  12      254.31      242.39      4.09 o 
  -7   0  12      720.82      708.52      8.94 o 
  -6   0  12     7096.24     7042.54    191.62 o 
  -4   0  12      106.75       78.36      8.99 o 
  -3   0  12       91.79       89.97      3.71 o 
  -2   0  12      339.81      345.15      5.05 o 
  -1   0  12      901.77      842.31     10.33 o 
   0   0  12        0.14       -1.66      1.66 o 
   1   0  12       51.50       45.12      1.63 o 
   2   0  12       82.07       79.87      1.93 o 
   3   0  12      128.17      125.07      2.36 o 
   4   0  12        3.73        0.73      0.94 o 
   5   0  12      148.89      176.62      3.00 o 
   6   0  12        1.18       -1.27      1.27 o 
 -17   1  12       29.58       40.10      2.31 o 
 -16   1  12       27.75       32.30      1.93 o 
 -15   1  12       68.15       75.48      2.17 o 
 -14   1  12       11.73       10.34      0.91 o 
 -13   1  12        3.31        3.96      0.78 o 
 -12   1  12        8.88       10.12      0.84 o 
 -11   1  12      103.55      116.64      1.86 o 
 -10   1  12      212.68      193.78      2.93 o 
  -9   1  12       87.38       79.98      1.74 o 
  -8   1  12       12.77       10.34      1.23 o 
  -7   1  12      152.76      133.11      2.80 o 
  -6   1  12      103.33       98.28      1.76 o 
  -5   1  12      392.32      368.39      3.70 o 
  -4   1  12      119.85      106.84      2.78 o 
  -3   1  12       97.09       89.19      2.99 o 
  -2   1  12      729.69      722.39      6.37 o 
  -1   1  12      252.31      252.21      2.90 o 
   0   1  12       62.56       49.74      1.27 o 
   1   1  12       65.65       72.55      1.46 o 
   2   1  12       23.88       30.16      1.12 o 
   3   1  12       28.79       28.49      1.11 o 
   4   1  12       59.10       58.21      1.37 o 
   5   1  12        7.86        6.84      0.88 o 
   6   1  12        4.73        3.63      0.99 o 
 -16   2  12       39.26       49.06      1.80 o 
 -15   2  12        6.75        5.87      1.07 o 
 -14   2  12       27.49       28.48      1.54 o 
 -13   2  12       21.54       23.59      1.42 o 
 -12   2  12      107.31      110.07      2.18 o 
 -11   2  12      129.84      118.91      2.14 o 
 -10   2  12      102.10       88.82      2.04 o 
  -9   2  12       73.33       71.27      1.49 o 
  -8   2  12        1.85        0.61      0.70 o 
  -7   2  12       63.14       66.74      1.30 o 
  -6   2  12       27.18       28.28      1.08 o 
  -5   2  12      162.33      164.03      2.21 o 
  -4   2  12        4.63        4.25      0.90 o 
  -3   2  12      250.01      239.95      2.74 o 
  -2   2  12        3.47        2.13      0.70 o 
  -1   2  12      183.14      178.62      2.09 o 
   0   2  12       20.39       23.63      1.08 o 
   1   2  12        0.30        0.25      0.69 o 
   2   2  12      161.44      173.47      2.16 o 
   3   2  12       84.82       81.93      1.42 o 
   4   2  12        3.15        1.76      0.78 o 
   5   2  12       32.50       30.17      1.75 o 
   6   2  12       80.04       88.71      2.33 o 
 -16   3  12        0.26        0.80      1.07 o 
 -15   3  12        6.28        8.06      1.11 o 
 -14   3  12        2.42        3.84      1.03 o 
 -13   3  12       14.32       16.87      1.20 o 
 -12   3  12        0.31        0.24      1.23 o 
 -11   3  12        4.42        2.54      0.86 o 
 -10   3  12        0.57        0.31      0.74 o 
  -9   3  12      128.30      114.41      1.89 o 
  -8   3  12      103.66      106.11      1.77 o 
  -7   3  12      135.31      124.34      1.91 o 
  -6   3  12       23.58       17.68      0.91 o 
  -5   3  12     1468.74     1486.93     12.24 o 
  -4   3  12        3.22        1.58      0.69 o 
  -3   3  12        0.89       -0.02      0.60 o 
  -2   3  12        7.58        4.29      0.64 o 
  -1   3  12      121.48      125.29      1.73 o 
   0   3  12       66.34       71.08      1.38 o 
   1   3  12       88.86       88.47      1.54 o 
   2   3  12       29.40       27.73      1.19 o 
   3   3  12        0.59       -0.37      1.17 o 
   4   3  12       37.67       48.63      1.82 o 
   5   3  12        0.31        0.33      1.09 o 
   6   3  12       15.77       20.19      1.45 o 
 -15   4  12        2.09       -0.32      1.03 o 
 -14   4  12        4.23        3.97      1.03 o 
 -13   4  12        4.53        6.41      1.01 o 
 -12   4  12       24.34       24.21      1.35 o 
 -11   4  12        1.29        0.71      0.78 o 
 -10   4  12      216.97      216.03      2.68 o 
  -9   4  12      122.08      124.92      2.21 o 
  -8   4  12      144.14      136.71      2.03 o 
  -7   4  12       83.01       80.72      1.38 o 
  -6   4  12      324.16      328.22      2.74 o 
  -5   4  12       95.22       90.42      1.32 o 
  -4   4  12      140.82      159.40      1.77 o 
  -3   4  12       86.20       88.86      1.47 o 
  -2   4  12       17.74       12.74      0.80 o 
  -1   4  12      649.28      664.90      6.93 o 
   0   4  12      379.98      406.46      6.05 o 
   1   4  12      106.53      110.38      2.36 o 
   2   4  12        0.07       -0.88      1.10 o 
   3   4  12        7.89       12.93      1.51 o 
   4   4  12        7.55        2.32      1.05 o 
   5   4  12        0.70       -0.10      1.13 o 
 -15   5  12       11.19       12.36      1.23 o 
 -14   5  12       30.75       36.29      1.73 o 
 -13   5  12       65.03       77.25      2.08 o 
 -12   5  12       30.42       28.84      1.56 o 
 -11   5  12        3.22        0.37      0.81 o 
 -10   5  12       30.31       30.07      1.31 o 
  -9   5  12       84.53       83.82      1.69 o 
  -8   5  12       30.46       36.66      1.54 o 
  -7   5  12        0.79       -0.72      0.72 o 
  -6   5  12       36.35       34.12      1.13 o 
  -5   5  12       46.92       38.39      1.14 o 
  -4   5  12      144.10      138.51      1.78 o 
  -3   5  12       22.25       24.64      1.57 o 
  -2   5  12       21.46       18.15      1.47 o 
  -1   5  12       38.76       38.00      1.65 o 
   0   5  12       42.78       54.93      1.81 o 
   1   5  12       92.83       98.07      2.58 o 
   2   5  12       39.94       33.05      2.83 o 
   3   5  12       15.32       19.34      1.58 o 
   4   5  12       30.13       30.18      2.83 o 
 -13   6  12       11.35       12.31      1.17 o 
 -12   6  12        1.64        0.67      0.96 o 
 -11   6  12        5.40        2.86      0.99 o 
 -10   6  12       51.58       48.47      1.78 o 
  -9   6  12       74.60       70.62      1.70 o 
  -8   6  12      112.67      110.59      2.34 o 
  -7   6  12        1.36        2.05      0.95 o 
  -6   6  12      171.26      177.39      3.03 o 
  -5   6  12        2.52        2.39      0.99 o 
  -4   6  12       12.12       14.22      2.06 o 
  -3   6  12        8.04        8.81      1.05 o 
  -2   6  12        7.38        5.97      2.00 o 
  -1   6  12        4.96        0.49      1.56 o 
   0   6  12       34.01       27.25      2.64 o 
   1   6  12        0.58       -1.76      1.76 o 
   2   6  12        8.38        7.13      1.95 o 
   3   6  12       15.43       17.87      2.25 o 
 -12   7  12        0.34        0.67      1.20 o 
 -11   7  12       17.16       19.40      1.50 o 
 -10   7  12        5.51        5.68      1.37 o 
  -9   7  12       51.20       45.84      2.06 o 
  -8   7  12        0.87        0.29      1.10 o 
  -7   7  12       23.78       22.83      2.88 o 
  -6   7  12       27.33       25.66      3.27 o 
  -5   7  12        1.76        1.39      1.17 o 
  -4   7  12       54.48       53.66      2.54 o 
  -3   7  12        0.39        1.27      1.21 o 
  -2   7  12       52.33       67.10      3.22 o 
  -1   7  12       27.03       29.69      2.83 o 
   0   7  12       19.44       19.14      2.15 o 
   1   7  12       38.02       45.12      3.13 o 
   2   7  12       21.86       31.06      3.03 o 
  -9   8  12        0.32       -0.05      1.15 o 
  -8   8  12        4.09        6.69      2.78 o 
  -7   8  12       31.46       36.93      1.99 o 
  -6   8  12       54.08       64.69      2.69 o 
  -5   8  12        0.13       -0.87      1.17 o 
  -4   8  12       10.99       10.14      1.38 o 
  -3   8  12       54.07       57.17      2.17 o 
  -2   8  12       10.32       11.33      1.86 o 
  -1   8  12        7.30        7.91      1.95 o 
 -16   1  13        4.23        5.81      1.11 o 
 -15   1  13       17.82       21.11      2.79 o 
 -14   1  13        0.81        0.29      0.98 o 
 -13   1  13        0.00       -0.23      0.77 o 
 -12   1  13        0.66        0.07      0.73 o 
 -11   1  13        0.01       -0.22      0.86 o 
 -10   1  13        3.12        2.93      0.88 o 
  -9   1  13       10.58       10.77      0.85 o 
  -8   1  13       34.10       34.78      1.09 o 
  -7   1  13       28.93       28.22      1.19 o 
  -6   1  13       36.84       38.70      1.27 o 
  -5   1  13       49.90       48.04      1.36 o 
  -4   1  13      326.82      332.25      3.51 o 
  -3   1  13       36.12       28.44      1.24 o 
  -2   1  13       72.93       73.19      1.61 o 
  -1   1  13       55.18       49.68      1.71 o 
   0   1  13        2.84        2.59      0.72 o 
   1   1  13      133.86      127.59      1.87 o 
   2   1  13        2.91        1.74      0.68 o 
   3   1  13        0.93       -0.66      0.66 o 
   4   1  13        6.84       11.78      0.93 o 
   5   1  13        0.17       -0.93      0.93 o 
 -16   2  13       20.44       20.04      1.37 o 
 -15   2  13        0.48        0.60      0.98 o 
 -14   2  13        6.81        3.81      1.01 o 
 -13   2  13       43.34       43.86      2.26 o 
 -12   2  13        4.19        5.73      0.94 o 
 -11   2  13       23.39       24.24      1.42 o 
 -10   2  13       86.05       87.72      1.71 o 
  -9   2  13       72.64       73.88      1.69 o 
  -8   2  13        0.37       -0.32      0.63 o 
  -7   2  13        0.20       -0.60      0.60 o 
  -6   2  13       80.39       70.62      1.51 o 
  -5   2  13      162.48      160.71      2.21 o 
  -4   2  13      562.00      564.22      5.24 o 
  -3   2  13       77.19       77.49      1.60 o 
  -2   2  13        1.22        1.29      0.68 o 
  -1   2  13       17.55       13.71      0.83 o 
   0   2  13      180.03      154.29      2.10 o 
   1   2  13       25.01       32.68      1.26 o 
   2   2  13       20.83       29.65      1.29 o 
   3   2  13       22.07       30.36      1.27 o 
   4   2  13       27.29       37.92      1.82 o 
   5   2  13        0.10        0.01      1.18 o 
 -16   3  13        0.79        1.45      1.09 o 
 -15   3  13        0.26        0.66      1.01 o 
 -14   3  13        5.82        4.30      1.07 o 
 -13   3  13        3.02        1.34      0.97 o 
 -12   3  13       10.45        8.20      0.94 o 
 -11   3  13        6.95        6.75      0.88 o 
 -10   3  13        3.49        4.44      0.80 o 
  -9   3  13        0.27       -0.37      0.73 o 
  -8   3  13      148.63      142.74      2.14 o 
  -7   3  13        2.51        0.68      0.63 o 
  -6   3  13       15.47       15.25      0.85 o 
  -5   3  13       72.57       75.89      1.60 o 
  -4   3  13        1.64        1.66      0.66 o 
  -3   3  13       83.39       79.69      1.45 o 
  -2   3  13        0.62       -0.66      0.66 o 
  -1   3  13        5.64        3.83      0.71 o 
   0   3  13       19.24       27.99      1.17 o 
   1   3  13       22.69       18.41      0.95 o 
   2   3  13        1.45        1.45      1.28 o 
   3   3  13        0.98       -0.72      0.99 o 
   4   3  13        3.23        0.23      1.07 o 
 -15   4  13        2.83        2.57      1.10 o 
 -14   4  13       10.36       13.00      1.18 o 
 -13   4  13        5.34        4.57      1.05 o 
 -12   4  13        0.14        0.07      0.96 o 
 -11   4  13        2.40        2.89      0.85 o 
 -10   4  13       41.73       46.81      1.51 o 
  -9   4  13        0.53       -0.63      0.77 o 
  -8   4  13       30.86       31.70      1.31 o 
  -7   4  13        9.98        9.48      0.76 o 
  -6   4  13        0.45       -0.55      0.58 o 
  -5   4  13       89.50       85.80      1.33 o 
  -4   4  13       44.91       39.75      1.17 o 
  -3   4  13       24.92       26.91      1.10 o 
  -2   4  13        0.23       -0.65      0.65 o 
  -1   4  13        3.21        3.98      0.85 o 
   0   4  13       97.91      104.78      2.73 o 
   1   4  13        8.07        9.98      1.35 o 
   2   4  13        6.78        5.50      1.31 o 
   3   4  13        0.32        0.05      1.24 o 
   4   4  13        0.32       -1.08      1.18 o 
 -14   5  13       17.57       17.82      1.33 o 
 -13   5  13        9.70       11.27      1.14 o 
 -12   5  13        1.20        0.30      0.97 o 
 -11   5  13        0.31        0.16      0.96 o 
 -10   5  13        2.44        2.45      0.97 o 
  -9   5  13        1.85        2.86      0.88 o 
  -8   5  13      103.55      109.15      1.95 o 
  -7   5  13        0.35       -0.66      0.66 o 
  -6   5  13        0.62        1.88      0.66 o 
  -5   5  13       23.77       30.12      1.28 o 
  -4   5  13      105.97      118.47      2.91 o 
  -3   5  13       63.85       66.30      3.42 o 
  -2   5  13        1.50        0.88      1.66 o 
  -1   5  13       57.12       56.26      3.13 o 
   0   5  13        8.74        3.32      1.86 o 
   1   5  13        2.10        1.95      1.76 o 
   2   5  13        0.92       -0.98      1.86 o 
   3   5  13        6.14        7.03      2.05 o 
 -13   6  13        1.42        1.31      1.90 o 
 -12   6  13        5.11        5.35      1.33 o 
 -11   6  13       31.30       35.23      2.07 o 
 -10   6  13       57.95       66.13      2.38 o 
  -9   6  13      176.33      188.68      3.58 o 
  -8   6  13       12.85       13.75      1.41 o 
  -7   6  13        2.37        1.83      1.22 o 
  -6   6  13        3.02        4.85      1.24 o 
  -5   6  13       20.09       18.53      1.51 o 
  -4   6  13      239.97      244.27      6.74 o 
  -3   6  13        1.55        1.95      1.76 o 
  -2   6  13       15.69       15.04      2.05 o 
  -1   6  13       14.21       26.27      2.73 o 
   0   6  13       11.29       12.60      2.05 o 
   1   6  13        9.77       12.40      2.25 o 
   2   6  13        1.51        1.37      1.76 o 
 -11   7  13        8.25        6.08      1.33 o 
 -10   7  13       26.44       24.62      1.83 o 
  -9   7  13        1.25        4.00      1.27 o 
  -8   7  13        0.29        0.55      1.90 o 
  -7   7  13       10.19        9.79      1.33 o 
  -6   7  13       45.66       49.52      2.17 o 
  -5   7  13      152.93      169.87      4.69 o 
  -4   7  13        3.49        3.42      1.31 o 
  -3   7  13        3.99        7.42      1.86 o 
  -2   7  13        0.92        1.95      1.76 o 
  -1   7  13        5.58        5.47      1.86 o 
   0   7  13       10.52       11.43      2.15 o 
  -7   8  13        0.95        1.74      1.24 o 
  -6   8  13       13.00       13.95      1.48 o 
  -5   8  13       14.37        9.68      1.56 o 
  -4   8  13       16.73       18.35      1.59 o 
 -16   0  14        9.07        7.62      2.15 o 
 -15   0  14        0.04        1.25      1.24 o 
 -14   0  14       18.28       20.16      2.59 o 
 -13   0  14        0.72        0.95      1.17 o 
 -12   0  14        9.35        7.09      1.24 o 
 -11   0  14       25.37       24.39      1.72 o 
 -10   0  14        6.15        6.32      1.27 o 
  -9   0  14      156.40      156.71      3.32 o 
  -8   0  14      153.43      153.74      3.30 o 
  -7   0  14       20.61       22.41      1.65 o 
  -6   0  14       22.90       23.75      1.79 o 
  -5   0  14       92.56       90.20      2.36 o 
  -4   0  14       17.75       20.41      1.53 o 
  -3   0  14      116.00      115.36      2.79 o 
  -2   0  14       16.95       17.03      1.41 o 
  -1   0  14       22.14       16.57      1.40 o 
   0   0  14       18.87       14.05      1.15 o 
   1   0  14       20.99       12.30      1.15 o 
   2   0  14       65.62       67.22      2.08 o 
   3   0  14       46.38       43.83      3.66 o 
   4   0  14        0.63       -1.35      1.35 o 
 -16   1  14        0.01        0.54      1.11 o 
 -15   1  14        0.10       -0.41      1.03 o 
 -14   1  14        9.79       12.12      1.15 o 
 -13   1  14        0.72       -0.38      0.94 o 
 -12   1  14        0.78       -0.63      0.88 o 
 -11   1  14        3.77        3.75      0.83 o 
 -10   1  14       53.81       56.55      1.58 o 
  -9   1  14       54.37       53.13      1.32 o 
  -8   1  14       88.26       86.14      1.71 o 
  -7   1  14       13.64       12.50      0.90 o 
  -6   1  14       33.92       28.85      1.21 o 
  -5   1  14       11.25       12.76      0.89 o 
  -4   1  14        7.09        7.49      0.84 o 
  -3   1  14        0.11       -0.39      0.74 o 
  -2   1  14      115.79      115.70      2.01 o 
  -1   1  14       63.80       68.24      1.46 o 
   0   1  14        9.01        6.27      0.79 o 
   1   1  14       45.52       45.48      1.24 o 
   2   1  14       20.17       26.68      1.23 o 
   3   1  14       18.08       18.04      1.03 o 
   4   1  14       10.27       11.01      1.10 o 
 -16   2  14        0.78       -0.52      1.09 o 
 -15   2  14        0.48        1.17      1.07 o 
 -14   2  14        8.74        7.04      1.07 o 
 -13   2  14       24.82       17.69      1.22 o 
 -12   2  14        0.05        1.95      0.96 o 
 -11   2  14        3.10        2.51      0.83 o 
 -10   2  14        2.50        1.80      0.79 o 
  -9   2  14        2.56        1.14      0.70 o 
  -8   2  14        4.75        5.75      0.70 o 
  -7   2  14        0.60       -0.02      0.73 o 
  -6   2  14        5.04        2.73      0.75 o 
  -5   2  14       19.87       20.43      1.49 o 
  -4   2  14       76.54       75.95      1.70 o 
  -3   2  14       18.21       17.29      0.99 o 
  -2   2  14       22.29       17.39      0.91 o 
  -1   2  14        0.10       -0.18      0.71 o 
   0   2  14      127.93      132.74      2.16 o 
   1   2  14       44.63       51.39      1.62 o 
   2   2  14        0.17       -0.04      0.89 o 
   3   2  14        2.54        3.06      1.11 o 
   4   2  14        0.11       -0.84      1.16 o 
 -15   3  14        4.62        5.10      1.14 o 
 -14   3  14       12.96       10.71      1.16 o 
 -13   3  14       11.33       16.69      1.24 o 
 -12   3  14        4.90        7.59      1.05 o 
 -11   3  14        0.44       -0.44      0.88 o 
 -10   3  14        2.09        0.60      0.82 o 
  -9   3  14        2.96        1.36      0.67 o 
  -8   3  14       63.48       70.20      1.42 o 
  -7   3  14      105.08      106.50      1.64 o 
  -6   3  14       21.64       17.94      1.03 o 
  -5   3  14        0.43       -0.59      0.75 o 
  -4   3  14      227.11      230.59      2.51 o 
  -3   3  14       30.03       28.84      1.15 o 
  -2   3  14       38.08       36.44      1.22 o 
  -1   3  14        1.63        0.97      0.78 o 
   0   3  14        6.94        8.53      1.09 o 
   1   3  14        1.65        2.49      1.31 o 
   2   3  14        3.65        0.17      1.35 o 
   3   3  14       40.92       49.98      2.03 o 
 -14   4  14        2.54        3.79      1.12 o 
 -13   4  14        0.11        1.19      1.05 o 
 -12   4  14       25.59       22.18      1.48 o 
 -11   4  14       11.54       12.79      1.22 o 
 -10   4  14       23.29       19.79      1.34 o 
  -9   4  14        2.29        1.18      0.85 o 
  -8   4  14       27.42       27.11      1.15 o 
  -7   4  14       49.56       48.99      1.34 o 
  -6   4  14        6.62        5.77      0.75 o 
  -5   4  14       15.88       14.80      0.95 o 
  -4   4  14       33.51       29.65      1.18 o 
  -3   4  14      214.07      228.84      4.95 o 
  -2   4  14        2.67        4.54      0.99 o 
  -1   4  14       48.02       52.98      2.21 o 
   0   4  14       64.70       69.74      2.45 o 
   1   4  14        0.15       -0.45      1.28 o 
   2   4  14       15.35       12.30      1.55 o 
 -13   5  14        0.74        0.27      1.26 o 
 -12   5  14       32.84       30.42      1.75 o 
 -11   5  14       19.14       13.74      1.16 o 
 -10   5  14        9.16        5.81      1.09 o 
  -9   5  14        8.64        7.06      0.91 o 
  -8   5  14       34.92       38.27      1.67 o 
  -7   5  14       27.11       29.89      1.75 o 
  -6   5  14       13.78       16.07      1.11 o 
  -5   5  14       83.06       83.80      3.42 o 
  -4   5  14        0.10        0.29      1.66 o 
  -3   5  14       16.47       18.65      2.15 o 
  -2   5  14       13.94       10.45      1.95 o 
  -1   5  14        3.96        2.73      1.86 o 
   0   5  14        3.77        6.25      1.95 o 
   1   5  14       60.35       69.25      3.71 o 
 -12   6  14        0.27        1.52      1.27 o 
 -11   6  14        1.04        0.34      1.31 o 
 -10   6  14        4.62        7.31      1.37 o 
  -9   6  14       55.73       52.13      2.49 o 
  -8   6  14        0.29       -0.66      1.20 o 
  -7   6  14       14.81       10.50      1.40 o 
  -6   6  14       36.18       48.23      2.21 o 
  -5   6  14       42.55       50.37      3.27 o 
  -4   6  14        0.20        2.44      1.76 o 
  -3   6  14       15.72       14.06      2.15 o 
  -2   6  14        0.68       -0.39      1.76 o 
  -1   6  14        6.32        5.86      1.95 o 
   0   6  14        0.19        2.25      1.95 o 
  -9   7  14        7.12       10.20      1.66 o 
  -8   7  14        0.63       -0.12      1.27 o 
  -7   7  14       11.10        9.60      1.35 o 
  -6   7  14       19.10       14.55      1.51 o 
  -5   7  14       14.12       12.42      1.55 o 
  -4   7  14        0.47       -0.68      1.86 o 
  -3   7  14       11.64       12.31      2.05 o 
 -15   1  15       10.54       11.86      1.22 o 
 -14   1  15        9.67        5.84      1.11 o 
 -13   1  15        6.59        3.58      1.19 o 
 -12   1  15       93.79      108.35      3.44 o 
 -11   1  15        1.76        1.31      0.94 o 
 -10   1  15       41.71       29.45      1.47 o 
  -9   1  15       79.66       64.00      1.70 o 
  -8   1  15      168.77      150.74      2.36 o 
  -7   1  15       63.78       51.04      1.51 o 
  -6   1  15       19.04       14.62      0.95 o 
  -5   1  15       38.35       41.33      1.47 o 
  -4   1  15        7.97        2.61      0.83 o 
  -3   1  15       16.20       10.99      0.96 o 
  -2   1  15        0.34       -0.83      0.83 o 
  -1   1  15        3.42        2.34      0.77 o 
   0   1  15        1.74        2.50      0.87 o 
   1   1  15        1.59       -0.10      0.80 o 
   2   1  15        1.01        1.34      0.94 o 
 -15   2  15       15.37       20.59      2.71 o 
 -14   2  15        2.79        3.17      1.25 o 
 -13   2  15       32.70       36.23      1.93 o 
 -12   2  15        0.69        2.88      1.03 o 
 -11   2  15        0.37        0.53      0.94 o 
 -10   2  15       28.56       27.46      1.64 o 
  -9   2  15        0.01        0.09      0.74 o 
  -8   2  15        1.59        0.08      0.79 o 
  -7   2  15       18.30       23.98      1.59 o 
  -6   2  15       20.35       23.95      1.97 o 
  -5   2  15        2.63        4.16      0.83 o 
  -4   2  15        5.55        3.80      0.82 o 
  -3   2  15       13.48       11.06      0.87 o 
  -2   2  15        0.52        0.09      0.82 o 
  -1   2  15      112.19      118.40      2.85 o 
   0   2  15       61.59       70.99      1.78 o 
   1   2  15      108.53      104.25      2.33 o 
   2   2  15       45.44       49.42      1.99 o 
 -14   3  15        0.01       -0.10      1.07 o 
 -13   3  15       29.67       33.65      1.78 o 
 -12   3  15        0.09        1.33      1.00 o 
 -11   3  15        0.22        1.40      1.00 o 
 -10   3  15        1.83        0.37      0.84 o 
  -9   3  15        4.65        3.38      0.85 o 
  -8   3  15       28.32       21.86      1.18 o 
  -7   3  15        1.65       -0.42      0.90 o 
  -6   3  15      151.12      148.85      2.33 o 
  -5   3  15       72.64       65.80      1.80 o 
  -4   3  15       52.24       53.90      1.51 o 
  -3   3  15       18.33       17.34      1.01 o 
  -2   3  15        1.25        1.80      1.01 o 
  -1   3  15       13.72       18.85      1.25 o 
   0   3  15       11.34       12.23      1.52 o 
   1   3  15       76.97       88.91      2.87 o 
   2   3  15        3.91        2.65      1.20 o 
 -13   4  15       12.65       15.29      1.28 o 
 -12   4  15        5.24        5.03      1.07 o 
 -11   4  15        1.52        0.21      1.01 o 
 -10   4  15       10.74       13.98      1.03 o 
  -9   4  15        2.19       -0.18      0.82 o 
  -8   4  15        2.45        0.79      1.11 o 
  -7   4  15        3.68        4.58      0.84 o 
  -6   4  15       13.03       12.21      1.09 o 
  -5   4  15       24.26       29.01      3.66 o 
  -4   4  15        1.91        0.10      1.17 o 
  -3   4  15       58.81       60.55      3.32 o 
  -2   4  15        8.93        8.59      1.95 o 
  -1   4  15        8.76        6.15      1.86 o 
   0   4  15        1.32        0.10      1.76 o 
   1   4  15        0.46       -1.86      1.86 o 
 -12   5  15       48.45       63.07      2.06 o 
 -11   5  15        4.38        4.26      1.12 o 
 -10   5  15        0.18        1.48      1.00 o 
  -9   5  15        6.40        3.02      1.03 o 
  -8   5  15        2.83        1.31      0.98 o 
  -7   5  15        1.34        3.06      1.31 o 
  -6   5  15       27.56       32.03      2.83 o 
  -5   5  15       43.54       44.93      3.03 o 
  -4   5  15        2.20        2.25      1.76 o 
  -3   5  15       18.75       17.19      2.25 o 
  -2   5  15       16.66       11.13      2.15 o 
  -1   5  15        2.13        0.88      1.76 o 
 -10   6  15        0.99        2.16      1.33 o 
  -9   6  15        9.64        9.15      1.81 o 
  -8   6  15        6.88        7.29      1.38 o 
  -7   6  15       30.04       32.02      2.13 o 
  -6   6  15       59.60       78.86      2.73 o 
  -5   6  15        0.23        0.78      1.86 o 
  -4   6  15        1.42        1.95      2.05 o 
  -3   6  15       19.68       15.82      2.25 o 
 -14   0  16       11.91       16.99      2.34 o 
 -13   0  16       42.89       52.35      3.22 o 
 -12   0  16        8.94       15.33      2.25 o 
 -11   0  16       42.76       33.89      2.83 o 
 -10   0  16      215.52      226.98      5.86 o 
  -9   0  16      429.63      449.65      6.76 o 
  -8   0  16      200.59      201.64      4.00 o 
  -7   0  16       21.70       16.63      1.56 o 
  -6   0  16        7.76        5.87      1.71 o 
  -5   0  16      232.63      239.27      5.66 o 
  -4   0  16      125.14      112.22      2.93 o 
  -3   0  16       74.35       71.64      2.61 o 
  -2   0  16        9.87        4.40      1.86 o 
  -1   0  16        5.39        6.44      1.36 o 
   0   0  16       18.74       15.58      1.62 o 
   1   0  16       11.23        9.85      1.48 o 
 -14   1  16        8.97       12.14      1.24 o 
 -13   1  16        2.78        3.45      1.12 o 
 -12   1  16        5.13        6.23      1.38 o 
 -11   1  16       18.84       22.32      1.69 o 
 -10   1  16       20.01       22.58      1.77 o 
  -9   1  16       86.40       81.42      2.10 o 
  -8   1  16       27.14       24.01      1.55 o 
  -7   1  16       18.84       13.91      1.04 o 
  -6   1  16        2.97        3.38      0.89 o 
  -5   1  16       60.37       65.43      1.70 o 
  -4   1  16       41.17       43.78      2.07 o 
  -3   1  16       15.47       15.33      1.22 o 
  -2   1  16        2.17        0.99      0.90 o 
  -1   1  16        8.71        9.41      1.02 o 
   0   1  16        8.82       12.17      1.08 o 
   1   1  16        7.59        8.14      1.39 o 
 -14   2  16       15.02       13.06      1.28 o 
 -13   2  16       13.15        7.26      1.16 o 
 -12   2  16       34.82       32.92      1.79 o 
 -11   2  16        0.96        1.27      1.07 o 
 -10   2  16        5.23        3.84      1.05 o 
  -9   2  16        3.66        3.03      1.03 o 
  -8   2  16        7.77        7.50      1.05 o 
  -7   2  16       13.70       13.24      1.12 o 
  -6   2  16       16.20       20.70      1.37 o 
  -5   2  16        4.71        5.05      1.05 o 
  -4   2  16        0.92        1.20      0.84 o 
  -3   2  16       11.04        9.93      0.99 o 
  -2   2  16       15.73       14.72      1.08 o 
  -1   2  16        0.81        0.44      1.05 o 
   0   2  16       43.35       53.35      1.99 o 
 -13   3  16        6.64        7.91      1.22 o 
 -12   3  16       57.02       66.29      2.07 o 
 -11   3  16       32.61       47.15      1.88 o 
 -10   3  16        0.17       -0.16      0.85 o 
  -9   3  16        1.97        0.55      1.00 o 
  -8   3  16       23.85       32.31      1.65 o 
  -7   3  16       68.78       76.41      1.97 o 
  -6   3  16       12.17        8.69      0.94 o 
  -5   3  16       13.79       16.21      1.01 o 
  -4   3  16       11.55       12.10      1.15 o 
  -3   3  16       58.86       63.55      1.95 o 
  -2   3  16        0.01        1.03      1.05 o 
  -1   3  16        0.27        0.98      1.31 o 
   0   3  16        4.36        3.51      1.38 o 
 -12   4  16        1.57        2.86      1.12 o 
 -11   4  16       24.01       26.01      1.83 o 
 -10   4  16       63.96       65.36      1.77 o 
  -9   4  16       27.83       25.36      1.35 o 
  -8   4  16        7.57        6.71      1.31 o 
  -7   4  16        0.03        0.88      1.76 o 
  -6   4  16        9.59        8.98      1.51 o 
  -5   4  16       16.50       14.84      1.48 o 
  -4   4  16       13.34       14.26      2.25 o 
  -3   4  16      129.66      161.44      5.08 o 
  -2   4  16       45.09       43.36      3.32 o 
  -1   4  16       52.76       56.94      3.32 o 
 -11   5  16       14.71       10.94      2.05 o 
 -10   5  16        1.23        0.41      1.31 o 
  -9   5  16        5.07        3.01      1.33 o 
  -8   5  16        0.06       -1.28      1.28 o 
  -7   5  16       31.75       32.62      2.64 o 
  -6   5  16        3.51        4.59      1.95 o 
  -5   5  16        5.74        2.44      1.86 o 
  -4   5  16        0.04       -1.66      1.66 o 
  -3   5  16        9.39       11.62      2.25 o 
 -13   1  17        4.17        3.79      1.35 o 
 -12   1  17        0.01       -0.93      1.31 o 
 -11   1  17       59.50       76.42      3.22 o 
 -10   1  17       24.21       25.49      2.83 o 
  -9   1  17        2.91        5.12      1.28 o 
  -8   1  17        0.39        0.10      1.17 o 
  -7   1  17        0.08       -1.24      1.24 o 
  -6   1  17        9.52       12.40      1.48 o 
  -5   1  17       37.31       46.93      2.21 o 
  -4   1  17       10.54        8.69      1.42 o 
  -3   1  17        1.58        0.68      1.05 o 
  -2   1  17       14.51       18.08      1.35 o 
  -1   1  17        1.25       -0.67      1.09 o 
 -13   2  17       16.20       16.04      1.37 o 
 -12   2  17       35.53       41.99      2.31 o 
 -11   2  17        5.71        6.00      1.41 o 
 -10   2  17        1.55       -0.78      1.24 o 
  -9   2  17        0.78        1.75      1.28 o 
  -8   2  17        5.56        6.03      1.31 o 
  -7   2  17        3.62        2.20      1.00 o 
  -6   2  17       30.45       35.45      1.77 o 
  -5   2  17        0.02        0.06      1.01 o 
  -4   2  17        7.34        7.42      1.00 o 
  -3   2  17        1.27        0.38      1.03 o 
  -2   2  17       11.99       12.36      1.25 o 
 -12   3  17        0.72       -0.92      1.11 o 
 -11   3  17        1.21        0.52      1.07 o 
 -10   3  17        0.33       -0.58      1.28 o 
  -9   3  17        1.76        3.74      1.35 o 
  -8   3  17        6.13        6.39      1.07 o 
  -7   3  17       11.62       12.17      1.18 o 
  -6   3  17        0.46       -0.53      1.28 o 
  -5   3  17        0.48       -1.15      1.28 o 
  -4   3  17        3.95        4.09      1.38 o 
  -3   3  17        8.21       10.02      1.55 o 
 -10   4  17        0.02       -0.04      1.09 o 
  -9   4  17        3.06        3.37      1.31 o 
  -8   4  17        9.35        9.13      1.41 o 
  -7   4  17       18.90       16.54      1.71 o 
  -6   4  17        0.73        1.76      1.86 o 
  -5   4  17        3.22        0.00      1.95 o 
  -4   4  17        0.19       -1.95      1.95 o 
 -11   0  18       31.97       32.62      3.22 o 
 -10   0  18       25.74       28.71      3.13 o 
  -9   0  18        1.88        0.68      1.76 o 
  -8   0  18        0.75        2.64      1.95 o 
  -7   0  18       57.82       68.86      3.42 o 
  -6   0  18        0.74       -0.88      1.86 o 
  -5   0  18       10.62       11.23      2.05 o 
  -4   0  18        5.78        7.81      2.05 o 
 -11   1  18       11.82        9.70      1.51 o 
 -10   1  18       29.53       30.57      2.34 o 
  -9   1  18        1.62        0.34      1.38 o 
  -8   1  18        2.89        3.91      1.38 o 
  -7   1  18        0.16        0.05      1.31 o 
  -6   1  18        7.13        6.31      1.95 o 
  -5   1  18        4.34        7.14      1.41 o 
  -4   1  18       18.42       19.58      1.69 o 
 -10   2  18        4.86        5.94      1.45 o 
  -9   2  18        1.04        0.83      1.24 o 
  -8   2  18        0.01       -0.86      1.24 o 
  -7   2  18        0.62       -0.54      1.31 o 
  -6   2  18        0.14       -0.03      1.21 o 
  -5   2  18       15.23       15.53      1.35 o 
                                                 
